# Supplementary material for: Genome-wide screens identify core regulators of cell surface prion protein expression
Source: Sci Rep. 2026 Jan 21;16:5895. doi: 10.1038/s41598-026-37137-2 (PMC12894898; doi:10.1038/s41598-026-37137-2)
Supplement: Supplementary file 1 — Supplementary Material 1 [file 41598_2026_37137_MOESM1_ESM.xlsx]

## Sheet: Genome Undif
Gene Symbol	MAGeCK RRA Score (Positive)	MAGeCK RRA Score (Negative)	p-Value (Positive)	p-Value (Negative)	Log Fold Change	FDR (Positive)	FDR (Negative)
Pigm	8.2312e-09	1	2.5277e-07	1	5.7372	0.001238	1
Prnp	3.4563e-08	1	2.5277e-07	1	4.9886	0.001238	1
Gpaa1	1.1126e-07	0.99829	2.5277e-07	0.99831	6.3698	0.001238	1
Men1	1.7902e-07	1	2.5277e-07	1	4.5557	0.001238	1
Med23	3.5435e-07	1	7.5831e-07	1	4.2672	0.00297	1
Pigb	8.9804e-07	1	2.2749e-06	1	3.4022	0.006365	1
Pigf	9.6383e-07	1	2.2749e-06	1	4.0612	0.006365	1
Rfwd2	1.132e-06	1	3.286e-06	1	3.1739	0.006751	1
Tmem41b	1.2922e-06	1	3.7915e-06	1	4.3888	0.006751	1
Meaf6	1.3233e-06	1	3.7915e-06	1	4.3063	0.006751	1
Sec62	1.4822e-06	0.99999	3.7915e-06	1	6.2656	0.006751	1
Mms19	2.4866e-06	1	8.8469e-06	1	5.4512	0.014439	1
Ankrd49	3.2455e-06	1	9.858e-06	1	4.8227	0.014851	1
Pigl	1.7531e-05	0.9828	6.3445e-05	0.98283	4.5004	0.073982	1
Med24	1.7788e-05	0.98332	6.3951e-05	0.98334	5.0968	0.073982	1
Pigyl	1.8664e-05	0.20414	6.6984e-05	0.34957	4.3191	0.073982	1
Nsun5	1.8977e-05	0.97829	6.7995e-05	0.97836	4.654	0.073982	0.99552
Mrps36	2.669e-05	0.97511	9.3778e-05	0.97508	4.5784	0.073982	1
Pgap2	2.6774e-05	0.99978	9.3778e-05	0.99977	4.5385	0.087285	1
Prcc	3.5688e-05	0.99996	0.00012512	0.99996	3.0916	0.087459	1
Dars	4.0229e-05	0.99996	0.00012866	0.99997	4.6211	0.087459	1
Thoc6	6.8116e-05	0.99993	0.00014281	0.99993	5.5484	0.109557	1
Nhp2	4.6021e-05	0.98711	0.00016455	0.98711	4.4903	0.109557	1
Gm14440	8.4585e-05	0.99992	0.00017315	0.99991	5.2859	0.12111	1
Smarce1	9.3708e-05	0.98823	0.0001868	0.98807	4.9899	0.12111	1
Alg5	5.6659e-05	0.99843	0.00020601	0.99845	3.4092	0.12111	1
Dot1l	7.3747e-05	0.99993	0.00022977	0.99993	3.3115	0.126238	1
Umps	0.00012857	0.99987	0.00025504	0.99987	5.865	0.13015	1
Hspa8	0.00013301	0.99987	0.00026516	0.99987	5.2428	0.116543	1
Hand2	8.0922e-05	0.93656	0.00030813	0.93649	3.9365	0.148373	1
Gm4302	8.3585e-05	0.16583	0.00031571	0.311	3.8284	0.140625	1
Nelfcd	0.00016181	0.99984	0.00049214	0.99984	3.3552	0.167113	1
Upf1	0.00017167	0.94844	0.00052146	0.94866	5.5146	0.167113	0.993444
Alg8	0.00014368	0.92911	0.00054522	0.92893	3.4257	0.12111	1
Pcdhb20	0.00014523	0.93781	0.00055079	0.93778	3.2407	0.126152	1
Nop9	0.00019444	0.99981	0.00057657	0.99981	3.0632	0.195805	1
Skp2	0.00030788	0.9459	0.00059426	0.9458	4.6285	0.148373	1
Cyfip1	0.00015723	0.99984	0.00059982	0.99985	3.1134	0.148373	1
Nckap1	0.00015911	0.89271	0.00060184	0.8924	3.7883	0.243164	1
Gpkow	0.00017306	0.84572	0.00064937	0.84508	4.0001	0.243164	1
Manf	0.00017306	0.99641	0.00064937	0.99643	3.529	0.243399	1
Hspa5	0.00066267	0.99934	0.0006711	0.99938	7.1736	0.243399	1
Dhodh	0.00037603	0.99962	0.00072469	0.9996	4.5434	0.243399	1
AI837181	0.00021278	0.23661	0.00079597	0.38223	3.0387	0.243399	1
Det1	0.00022643	0.58872	0.00084501	0.66658	3.3158	0.243164	1
Ttc17	0.00036588	0.72127	0.0010776	0.72191	5.1014	0.243164	1
Rbbp4	0.00037385	0.62437	0.0011003	0.63943	5.0942	0.243399	1
Mgat1	0.00030254	0.99944	0.001117	0.99945	3.4854	0.243399	1
Tufm	0.00060841	0.99939	0.0011418	0.99936	4.9229	0.243399	1
Vmn2r49	0.00041076	0.45329	0.0011974	0.52294	5.1483	0.252475	1
Zfhx3	0.00034522	0.32255	0.0012646	0.46827	3.0444	0.243399	1
Fh1	0.00067729	0.99932	0.0012666	0.9993	3.7346	0.255602	1
Uqcc2	0.00043632	0.48671	0.0012803	0.54363	4.9982	0.243399	1
Rps28	0.0013186	0.99868	0.001303	0.99871	6.9075	0.268778	1
Triap1	0.001419	0.99858	0.0014031	0.99862	6.8017	0.243399	1
Inpp5k	0.00039772	0.99932	0.0014613	0.99933	3.5764	0.275825	1
Pdrg1	0.00053551	0.99942	0.0015401	0.99944	4.8834	0.275825	1
Sf3b3	0.0016065	0.99839	0.0015811	0.99842	6.679	0.276828	1
Cmpk1	0.00057778	0.99646	0.0016625	0.99653	4.8459	0.276828	1
Tsg101	0.00057778	0.14029	0.0016625	0.23772	4.8459	0.279192	1
Alg6	0.00057778	0.98774	0.0016625	0.9879	4.8459	0.312455	1
Cnnm3	0.00045509	0.5548	0.0016711	0.65012	3.0421	0.312455	1
Mfap1b	0.001747	0.99825	0.0017135	0.99827	6.6367	0.312455	1
Arpc4	0.00092634	0.99907	0.0017358	0.99904	4.4409	0.312518	1
Arcn1	0.00061025	0.54063	0.0017499	0.57891	4.8096	0.243399	1
Clspn	0.00066177	0.99131	0.0019011	0.9914	4.7582	0.319926	1
Cenpm	0.0010863	0.99891	0.0020618	0.99887	4.2824	0.309329	1
Glyctk	0.00059285	0.97915	0.0021756	0.97921	3.2635	0.32564	1
Ptges3	0.00060791	0.99087	0.0022327	0.99089	3.2743	0.32564	1
Desi1	0.00063288	0.36521	0.0023232	0.51143	3.3135	0.312455	1
Cct5	0.0025369	0.99746	0.0025118	0.99749	6.3284	0.312455	1
Tcerg1	0.0013784	0.46558	0.0026452	0.47477	3.2047	0.253448	1
Rfc4	0.00096664	0.60948	0.0027453	0.62806	4.5282	0.356382	1
Lars	0.0014369	0.99856	0.0027524	0.99852	3.5635	0.356382	1
Pigv	0.00077863	0.4059	0.0028469	0.5526	3.0708	0.32124	1
Paf1	0.0015119	0.99849	0.0029061	0.99844	3.5751	0.356382	1
Psenen	0.00080315	0.62167	0.0029293	0.68371	3.4244	0.32564	1
Sf3b1	0.002992	0.99701	0.0029607	0.99705	6.2215	0.356382	0.918978
Cdc16	0.0016383	0.99836	0.0031546	0.99831	4.5524	0.356382	1
Acta1	0.00086915	0.84096	0.003168	0.84025	3.254	0.356382	1
Top2a	0.0032263	0.99677	0.0031882	0.99683	6.1743	0.356382	1
Rpf2	0.0011396	0.98786	0.0032279	0.98803	4.4302	0.356382	1
Srp72	0.0012244	0.9432	0.0034551	0.9434	3.9967	0.373358	1
Qk	0.00097734	0.66607	0.003538	0.70832	2.9719	0.373358	1
Top1	0.0012608	0.99565	0.0035557	0.99577	4.3475	0.373358	1
Riok1	0.0018553	0.99814	0.0035962	0.99807	4.0534	0.375698	1
Rbm48	0.0012869	0.79036	0.003629	0.79045	4.3299	0.375698	1
Gpx4	0.0010302	0.053486	0.0037256	0.12914	3.4307	0.356382	1
Nup98	0.0013216	0.36711	0.0037332	0.47347	4.3044	0.37881	1
Romo1	0.0019606	0.99804	0.0038065	0.99796	3.7593	0.385243	0.993444
Stag2	0.0010531	0.99894	0.00381	0.99894	3.0457	0.356382	1
Pnpt1	0.0020372	0.99796	0.0039541	0.99788	4.7048	0.356382	0.973968
Eif3f	0.0040563	0.99594	0.003989	0.996	6.03	0.356382	1
Rps9	0.0042036	0.9958	0.0041447	0.99585	6.0082	0.396177	1
Copz1	0.0011689	0.97694	0.0042301	0.97698	3.0313	0.396177	1
Cwc27	0.0015888	0.89983	0.0044834	0.89993	4.2161	0.397525	1
Copg1	0.0012591	0.99263	0.0045542	0.99268	3.5851	0.397525	1
Ipo13	0.0023988	0.9976	0.0046512	0.99751	3.3685	0.314949	1
Zbtb17	0.0018582	0.99814	0.0052331	0.99819	3.1179	0.360761	1
Actr8	0.0027692	0.85711	0.0053342	0.85693	3.678	0.40625	1
Snapc5	0.0027941	0.99721	0.0053863	0.99711	4.219	0.40625	1
Pgs1	0.0015251	0.71193	0.0055243	0.73655	3.0373	0.375698	1
Amd2	0.0020427	0.91694	0.0057417	0.91698	3.0258	0.243399	1
Timm10	0.0021448	0.73705	0.0060116	0.73721	4.0773	0.421617	1
Gm21119	0.0070149	0.99299	0.0069747	0.99298	5.5837	0.421617	0.98786
Eef1a1	0.0036542	0.99635	0.0070141	0.99624	4.3841	0.32564	1
Pgr15l	0.0020121	0.61635	0.0072613	0.68087	3.0252	0.430992	1
Snrnp40	0.0026426	0.91865	0.007371	0.9187	3.2003	0.379458	1
Lsm6	0.0039885	0.99601	0.0076455	0.99591	3.25	0.435352	1
Dld	0.0028219	0.59802	0.0078553	0.61956	3.7648	0.435352	1
Cdk9	0.0029511	0.20321	0.0082153	0.31782	3.7354	0.391696	0.954976
Ino80	0.0030356	0.94994	0.0084458	0.95018	3.7179	0.441852	1
Tkt	0.0086816	0.99132	0.0086526	0.99131	5.3332	0.447071	1
Ssbp1	0.0046177	0.99538	0.0088391	0.99526	3.2383	0.447071	1
Dclre1b	0.0031874	0.96913	0.0088472	0.9693	3.6813	0.447071	1
Mrpl4	0.0089761	0.99102	0.0089397	0.99101	5.3059	0.447071	0.99552
Mars	0.004827	0.95265	0.0092542	0.95259	3.7876	0.447071	1
Polr3a	0.0096388	0.99036	0.0095939	0.99037	5.2426	0.447071	1
4930555G01Rik	0.0027829	0.84645	0.009924	0.84582	3.0478	0.447071	1
Ifitm3	0.22796	0.0014133	0.39119	0.0050971	-3.4909	0.999991	0.655504
Srrd	0.90828	0.00052266	0.90804	0.0019208	-3.0816	0.999991	0.549769
Lmo1	0.99568	0.0016029	0.99572	0.0057958	-4.7474	0.999991	0.6797
Exosc5	0.99633	0.0036728	0.99623	0.0070525	-5.6359	0.999991	0.695134
Dnmt1	0.99657	0.0034327	0.99646	0.0065768	-6.247	0.999991	0.695134
Prpf4	0.99673	0.0032661	0.99664	0.0062705	-5.887	0.999991	0.695134
A430089I19Rik	0.99665	0.0013233	0.99666	0.0047862	-3.5593	0.999991	0.655504
Wdr18	0.99667	0.0033307	0.99674	0.0092299	-5.759	0.999991	0.755656
Spc24	0.99725	0.0027497	0.99716	0.0052998	-6.3811	0.999991	0.6597
Ccnb1	0.99735	0.0026516	0.99726	0.0051209	-5.9273	0.999991	0.655504
Ints7	0.99736	0.0026386	0.99727	0.0050986	-6.296	0.999991	0.655504
Hist1h4m	0.99827	0.0017317	0.9982	0.0033383	-2.9121	0.999991	0.604362
Hmbs	0.99868	0.001322	0.99864	0.0025305	-4.4625	0.999991	0.58178
Pwp2	0.99861	0.0013863	0.99866	0.003898	-4.7893	0.999991	0.654464
Ankrd17	0.9988	0.001204	0.99879	0.0043535	-3.7905	0.999991	0.655504
Hist1h4n	0.99893	0.0010718	0.99888	0.0020285	-2.9032	0.999991	0.549769
Psmd13	0.99887	0.0011307	0.9989	0.0031973	-4.3916	0.999991	0.59637
Wbscr16	0.99897	0.0010344	0.99892	0.0019542	-4.83	0.999991	0.549769
Hist2h3b	0.99899	0.0010126	0.99895	0.0019077	-5.1853	0.999991	0.549769
Cenpo	0.99902	0.00097714	0.99899	0.0018318	-6.7128	0.999991	0.549769
Rpp40	0.99913	0.00087349	0.99914	0.0024814	-2.9602	0.999991	0.58178
Rbm39	0.99926	0.00073636	0.99923	0.0013723	-4.7579	0.999991	0.545021
Prkrip1	0.99956	0.00044275	0.99957	0.0016235	-3.263	0.999991	0.549769
Hist1h2an	0.9996	0.00039843	0.99962	0.0014633	-4.2575	0.999991	0.545021
Tex13	0.9997	0.00030198	0.99971	0.0011155	-4.4582	0.999991	0.545021
Hspa14	0.99974	0.00026222	0.99974	0.00097544	-3.3263	0.999991	0.545021
Mrpl35	0.99979	0.00021003	0.99979	0.00078991	-3.1956	0.999991	0.545021
Gatad1	0.99987	0.00012743	0.99987	0.00048709	-4.6225	0.999991	0.545021
Vrk2	0.99989	0.00010917	0.99989	0.00041025	-4.1083	0.999991	0.545021
Hmg20a	0.99999	1.0844e-05	0.99999	3.4629e-05	-3.5913	0.999991	0.226073

## Sheet: Secondary Val Undif
Gene Symbol	MAGeCK RRA Score (Positive)	MAGeCK RRA Score (Negative)	p-Value (Positive)	p-Value (Negative)	Log Fold Change	FDR (Positive)	FDR (Negative)
Prnp	8.659e-20	0.62301	2.7656e-06	0.9101	3.0125	0.000291	0.999997
Pgap2	4.6014e-15	0.99994	2.7656e-06	0.99998	2.8892	0.000291	0.999997
Pigb	5.4325e-15	0.99992	2.7656e-06	0.99997	2.2016	0.000291	0.999997
Pigw	6.4334e-15	1	2.7656e-06	1	2.7116	0.000291	0.999997
Men1	1.5741e-14	0.99542	2.7656e-06	0.99963	2.2259	0.000291	0.999997
Pigs	5.7156e-14	1	2.7656e-06	1	2.7959	0.000291	0.999997
Pigk	3.828e-13	1	2.7656e-06	1	3.0245	0.000291	0.999997
Gpaa1	1.0954e-12	0.99814	2.7656e-06	0.99975	2.4037	0.000291	0.999997
Pigf	6.7696e-12	0.99978	2.7656e-06	0.99993	2.2993	0.000291	0.999997
Pigm	1.3728e-11	0.99983	2.7656e-06	0.99994	1.6775	0.000291	0.999997
Piga	1.5164e-11	0.60318	2.7656e-06	0.90128	1.6945	0.000291	0.999997
Pigv	1.616e-10	0.82583	2.7656e-06	0.97433	1.3282	0.000291	0.999997
Pigc	3.3089e-10	0.99005	2.7656e-06	0.99917	1.734	0.000291	0.999997
Pgap3	3.0184e-09	1	2.7656e-06	1	1.9405	0.000291	0.999997
Dpm2	2.845e-08	0.9983	2.7656e-06	0.99978	1.5462	0.000291	0.999997
Det1	1.2019e-07	0.9941	2.7656e-06	0.99948	1.6326	0.000291	0.999997
Pigo	4.2633e-07	0.98709	8.2969e-06	0.99541	1.8214	0.000825	0.999997
Pigx	5.9757e-07	0.20338	1.3828e-05	0.56578	1.0466	0.001179	0.999997
Dpm3	7.3465e-07	0.99492	1.3828e-05	0.99957	1.1016	0.001179	0.999997
Hand2	9.9993e-07	0.8883	2.4891e-05	0.986	1.7038	0.001856	0.999997
Mab21l2	1.0001e-06	0.47447	1.3828e-05	0.83203	1.5809	0.001179	0.999997
Pigt	1.13e-06	0.99661	1.9359e-05	0.99973	1.0899	0.001507	0.999997
Alg5	2.1217e-06	0.90828	1.9359e-05	0.98708	1.7981	0.001507	0.999997
Pigh	3.4778e-06	0.70295	6.361e-05	0.94082	0.97163	0.004554	0.999997
Mgat1	4.045e-06	0.35697	9.1266e-05	0.74413	0.95147	0.006283	0.999997
Alg10b	5.8895e-06	0.77101	0.00012445	0.96046	1.2906	0.007956	0.999997
Pigyl	9.055e-06	0.63049	0.00015764	0.91318	1.2091	0.009406	0.999997
Dcaf7	1.7616e-05	0.92556	0.00019636	0.99033	1.1876	0.011338	0.999997
Dad1	1.8577e-05	0.86883	0.00027933	0.98195	1.5159	0.015152	0.999997
Psip1	3.8153e-05	0.91381	0.00038996	0.98832	1.3452	0.02053	0.999997
Upf1	4.0283e-05	0.34604	0.00055036	0.73039	1.6026	0.026626	0.999997
Vmn2r44	4.8348e-05	0.13204	0.00053377	0.39972	2.1712	0.02654	0.999997
Rpn2	5.0817e-05	0.99997	0.00067758	0.99998	1.1236	0.030322	0.999997
Ebf3	0.00011286	0.99863	0.0013137	0.99988	1.0372	0.054568	0.999997
Gstm1	0.00011801	0.16571	0.0013413	0.49402	1.284	0.054568	0.999997
Hspa1l	0.00012416	0.24781	0.0015681	0.62984	1.0449	0.06102	0.999997
Txnl4a	0.00013449	0.79139	0.0014575	0.95693	1.0782	0.057976	0.999997
Eed	0.00013494	0.64905	0.0017119	0.92072	0.97888	0.063841	0.999997
Pigl	0.00019151	0.87176	0.0022706	0.98251	0.95307	0.076686	0.999997
Barhl1	0.00024901	0.83012	0.0026688	0.9719	1.0971	0.082641	0.999997
Tex13	0.00025082	0.92191	0.0028403	0.9912	1.0047	0.082641	0.999997
Pigu	0.00025452	0.492	0.0028624	0.84308	1.0371	0.082641	0.999997
Npbwr1	0.00034656	0.41938	0.003753	0.78073	1.1933	0.104966	0.999997
Ndufs7	0.00055273	0.47727	0.0058438	0.8337	1.087	0.1516	0.999997
Gm15085	0.00065135	0.022853	0.0058327	0.1155	1.432	0.1516	0.662652
Romo1	0.0009163	0.04577	0.0088749	0.21743	1.0359	0.19629	0.87263
Eftud2	0.05494	1.0086e-05	0.24679	0.00012999	-1.0275	0.933948	0.01108
Dicer1	0.18639	8.1385e-06	0.52974	0.00010786	-1.0772	0.999981	0.009653
Srp54b	0.39806	3.7034e-05	0.67132	0.00031252	-1.8385	0.999981	0.019979
Rhbdd2	0.44376	0.00051683	0.80717	0.0050584	-1.0137	0.999981	0.120399
Abhd17a	0.50277	0.00021202	0.84379	0.0023259	-1.1752	0.999981	0.087149
Ankrd17	0.53289	0.00025638	0.86994	0.0028458	-1.181	0.999981	0.092799
Mepce	0.59849	3.6348e-05	0.90389	0.00047846	-1.1858	0.999981	0.027627
Srrd	0.71063	1.6767e-06	0.94478	2.4891e-05	-1.4987	0.999981	0.00495
Wbscr16	0.72345	0.00022564	0.94918	0.0026246	-1.1022	0.999981	0.090727
Ap5s1	0.75826	1.2949e-05	0.9599	0.00020742	-1.1649	0.999981	0.014118
Maea	0.78362	0.00055943	0.96567	0.0057387	-1.0767	0.999981	0.125875
Ugt1a6a	0.80513	0.00051607	0.94646	0.0044776	-1.1318	0.999981	0.117865
Copg1	0.83204	0.00025791	0.97477	0.0028514	-1.0571	0.999981	0.092799
Hist1h2ao	0.85371	8.6865e-05	0.96934	0.00084352	-1.7219	0.999981	0.039477
Rbm39	0.86324	0.00022987	0.97861	0.0024642	-1.0937	0.999981	0.088218
Mdh2	0.92595	5.3955e-08	0.9909	2.7656e-06	-1.4028	0.999981	0.000825
Prpf39	0.97506	0.0002096	0.99806	0.0024476	-1.1303	0.999981	0.088218
Lsm5	0.98731	1.9611e-05	0.9979	0.00020189	-1.2033	0.999981	0.014118
Suds3	0.9951	1.8569e-06	0.99965	3.0422e-05	-1.2646	0.999981	0.00495
Trps1	0.99674	2.3892e-05	0.99975	0.00035124	-1.1334	0.999981	0.02168
Chek1	0.99987	2.5129e-09	0.99997	2.7656e-06	-1.7651	0.999981	0.000825

## Sheet: Genome Dif
Gene Symbol	MAGeCK RRA Score (Positive)	MAGeCK RRA Score (Negative)	p-Value (Positive)	p-Value (Negative)	Log Fold Change	FDR (Positive)	FDR (Negative)
Pigm	1.5266e-07	1	2.5172e-07	1	4.5556	0.00495	1
Sec62	1.8157e-06	0.97656	4.2792e-06	0.97656	5.0707	0.042079	0.999401
Prnp	6.5197e-06	0.61668	1.9886e-05	0.69438	4.2156	0.102723	0.999267
L1cam	7.101e-06	0.9761	2.0892e-05	0.97607	4.3846	0.102723	0.999401
Pigu	9.9033e-06	0.99999	3.3478e-05	0.99999	3.7661	0.131683	1
Wdr11	3.1568e-05	0.99997	0.00011	0.99997	3.2036	0.309052	1
Olfr887	9.1628e-05	0.93695	0.00027513	0.93714	4.8037	0.499587	0.999401
Gpaa1	8.0507e-05	0.99992	0.00030483	0.99992	3.3843	0.499587	1
Ache	9.3825e-05	0.99991	0.00034913	0.99991	3.1046	0.52818	1
Pigf	0.00015228	0.95357	0.0005802	0.95343	4.1934	0.631638	0.999401
Nelfe	0.00015591	0.64845	0.00059329	0.71022	3.5587	0.631638	0.999267
Igbp1	0.00016202	0.98314	0.00061041	0.98314	3.4838	0.631638	0.999401
Kmt2c	0.0001777	0.99936	0.00066579	0.99936	3.954	0.631638	1
Xntrpc	0.00018824	0.99837	0.00070657	0.99839	3.1954	0.631638	1
Zfp287	0.00024351	0.98742	0.0009024	0.98742	3.5484	0.633778	1
Olfr486	0.0002584	0.99664	0.00095677	0.99664	3.6799	0.633778	1
Mtbp	0.00028052	0.99441	0.0010368	0.99444	3.392	0.633778	1
Ptx4	0.00029413	0.99497	0.0010902	0.995	3.4525	0.633778	1
Bend3	0.00029862	0.9997	0.0011043	0.99971	2.9728	0.633778	1
Cyp20a1	0.0004037	0.94214	0.0011778	0.94231	4.2367	0.633778	0.999401
Dyx1c1	0.00040951	0.99959	0.0011954	0.99959	3.2829	0.633778	1
Pigv	0.00034427	0.98545	0.0012669	0.98543	3.7248	0.633778	1
Pigc	0.00036387	0.97292	0.0013512	0.97284	3.3808	0.633778	0.999401
Olfr403	0.00036574	0.5364	0.0013615	0.658	3.2408	0.633778	0.999267
Tff1	0.00037335	0.99963	0.0013857	0.99964	3.0261	0.633778	1
Steap2	0.00039397	0.1979	0.0014547	0.35357	3.6929	0.636194	0.993867
Lig1	0.00051641	0.91196	0.0019088	0.91181	3.1862	0.736071	0.999401
Fam20a	0.00059698	0.9902	0.0021982	0.99017	3.1047	0.753756	1
Med17	0.0008086	0.84824	0.0023035	0.84828	3.2058	0.755033	0.999401
Dusp28	0.0012877	0.99871	0.0024696	0.99867	3.8446	0.770941	1
Fam169a	0.0007011	0.38846	0.0025763	0.53805	3.3828	0.782711	0.995796
Azi2	0.00078999	0.93665	0.002894	0.93658	3.1143	0.819763	0.999401
Adad2	0.00083384	0.4908	0.003044	0.63796	3.312	0.819763	0.999267
Smim7	0.0009234	0.93899	0.0033737	0.93898	3.2238	0.825755	0.999401
Olfr1057	0.0010308	0.9986	0.0037332	0.99861	3.5604	0.845215	1
Hpx	0.0010663	0.9856	0.003858	0.98558	3.3483	0.845215	1
Pigb	0.0010968	0.99513	0.0039738	0.99515	3.2077	0.845215	1
Bloc1s3	0.0011753	0.65079	0.0042598	0.71143	3.0302	0.845215	0.999267
N6amt1	0.0022298	0.99777	0.0043489	0.99768	3.9885	0.845215	1
Smoc2	0.0012286	0.98787	0.0044481	0.98787	2.9976	0.845215	1
Ppib	0.0015977	0.98845	0.0045125	0.98861	3.8648	0.845215	1
Abhd17a	0.0012707	0.9084	0.0046021	0.90816	3.6179	0.848506	0.999401
Men1	0.001306	0.6984	0.0047219	0.73746	2.9917	0.851985	0.999267
Wipf1	0.0027639	0.99724	0.0053301	0.99715	3.7261	0.874899	1
Prkd3	0.0019551	0.57916	0.0055189	0.61377	3.9499	0.882436	0.997997
Rif1	0.0020849	0.4089	0.0058562	0.511	3.9467	0.88384	0.995796
Serpina7	0.0018495	0.99815	0.0066747	0.99818	3.1279	0.88384	1
A230046K03Rik	0.0018823	0.90113	0.0067863	0.9008	3.0258	0.88384	0.999401
H2-Q7	0.0019943	0.5225	0.0071923	0.65228	3.0273	0.88384	0.999267
Pdpn	0.0020083	0.96833	0.0072461	0.96826	3.0024	0.88384	0.999401
Lce1m	0.0020114	0.9944	0.0072562	0.99444	3.1719	0.88384	1
Ppif	0.0021984	0.75428	0.0079157	0.77258	3.2314	0.88384	0.999267
Aox1	0.0024508	0.75859	0.0088012	0.77545	3.3527	0.88384	0.999267
Slc6a2	0.0025262	0.99402	0.0090404	0.99406	3.1002	0.893376	1
Kctd13	0.0025463	0.40737	0.0091174	0.55652	3.2762	0.893376	0.995796
Tmem254c	0.99998	2.153e-05	0.99998	7.778e-05	-3.2713	0.999979	0.440594
Vps33b	0.99998	2.3757e-05	0.99998	8.5835e-05	-3.352	0.999979	0.440594
Nat9	0.99997	3.1113e-05	0.99997	9.9931e-05	-3.8534	0.999979	0.440594
Med25	0.99993	7.1725e-05	0.99993	0.00026506	-2.9483	0.999979	0.586634
Ppp1r3b	0.48526	7.8093e-05	0.52773	0.00029375	-3.7411	0.998924	0.586634
Scd2	0.0027002	9.8633e-05	0.0075291	0.00029828	-3.1513	0.88384	0.586634
Tmem179	0.99989	0.00011485	0.99989	0.0004332	-3.5797	0.999979	0.768564
Gm5549	0.95152	0.00012334	0.95141	0.00046895	-3.7395	0.99961	0.768564
Dclre1a	0.95518	0.00014871	0.95506	0.00056309	-3.511	0.99961	0.824605
Rbms1	0.99864	0.000183	0.99865	0.00068593	-3.6115	0.999926	0.824605
Eif2ak4	0.97612	0.00020254	0.97609	0.00076245	-2.9893	0.99961	0.824605
Gm13271	0.98854	0.0002584	0.98856	0.00095677	-3.6975	0.99961	0.824605
Keap1	0.96721	0.00026077	0.96712	0.00096911	-3.4221	0.99961	0.824605
Zdhhc20	0.99949	0.00032654	0.99951	0.001204	-3.5219	0.999944	0.824605
Adamdec1	0.99908	0.0003277	0.99906	0.001208	-3.8861	0.999926	0.824605
Slc37a2	0.45454	0.00035212	0.50785	0.0013001	-2.9704	0.998924	0.824605
Tmem204	0.84414	0.00035398	0.84352	0.0013067	-3.3565	0.99961	0.824605
Dusp16	0.99958	0.00042035	0.9996	0.0015478	-3.076	0.999944	0.824605
Zfp934	0.57478	0.00055956	0.59099	0.0020613	-3.5401	0.998924	0.824605
Srrm3	0.99131	0.00057754	0.99132	0.0021333	-3.4032	0.99961	0.824605
Mctp1	0.63842	0.00058145	0.64265	0.0021484	-3.4958	0.998924	0.824605
Fgfr3	0.99455	0.00060369	0.99458	0.0022244	-3.3889	0.999643	0.824605
Pdss2	0.99273	0.00063129	0.99277	0.0023271	-3.0506	0.99961	0.824605
Sh2d1b2	0.20171	0.00072881	0.31187	0.002679	-3.2316	0.998159	0.824605
Clk2	0.70103	0.0007293	0.7004	0.00268	-3.3724	0.998924	0.824605
Zfp808	0.80803	0.00078429	0.80767	0.0028738	-3.1031	0.998924	0.824605
Ptrf	0.99743	0.00087732	0.99744	0.0032046	-2.9567	0.999894	0.824605
Micu1	0.55013	0.00096837	0.57248	0.0035192	-3.1957	0.998924	0.824605
Fam187a	0.90366	0.00098687	0.90336	0.0035802	-3.4261	0.99961	0.824605
Ezr	0.96898	0.00098867	0.96888	0.0035862	-3.1752	0.99961	0.824605
Olfr1419	0.8422	0.0012194	0.84152	0.0044118	-3.3579	0.99961	0.824605
E330034G19Rik	0.62801	0.0012586	0.63391	0.0045548	-2.9583	0.998924	0.824605
Tm4sf1	0.53409	0.0012629	0.56091	0.0045734	-3.1811	0.998924	0.824605
Galnt11	0.9942	0.0013002	0.99425	0.0047028	-3.1471	0.99961	0.824605
Plekho1	0.22975	0.001841	0.30592	0.0051896	-3.7687	0.998159	0.85066
Aida	0.76582	0.0014619	0.76551	0.0052858	-3.3077	0.998924	0.85066
Zbtb40	0.36395	0.00163	0.45364	0.005898	-2.9746	0.998924	0.89227
Phb2	0.99112	0.0021757	0.99121	0.0061023	-3.6694	0.99961	0.893091
Sprn	0.31301	0.0018931	0.42558	0.0068283	-3.1484	0.998924	0.908649
Cabp1	0.19215	0.0024596	0.28204	0.0068666	-3.7108	0.998159	0.908649
Grpel2	0.74595	0.0027372	0.74612	0.0076333	-3.6531	0.998924	0.908649
Mex3c	0.98166	0.0021954	0.98168	0.0079006	-2.9837	0.99961	0.908662
Cyp2b9	0.82285	0.003254	0.8229	0.0090223	-3.4499	0.998924	0.93949
Pygo2	0.99642	0.0035759	0.99649	0.0099007	-3.4445	0.999853	0.93949

## Sheet: Secondary Val Dif
Gene Symbol	MAGeCK RRA Score (Positive)	MAGeCK RRA Score (Negative)	p-Value (Positive)	p-Value (Negative)	Log Fold Change	FDR (Positive)	FDR (Negative)
Pigw	8.4285e-10	0.16364	2.7656e-06	0.56929	3.3797	0.000495	0.927689
Prnp	4.2618e-11	0.50186	2.7656e-06	0.90832	3.3507	0.000495	0.999997
Pgap2	8.1739e-10	0.99998	2.7656e-06	1	3.3086	0.000495	0.999997
Pigf	3.9618e-08	0.99519	2.7656e-06	0.99995	3.1599	0.000495	0.999997
Pigk	2.4357e-09	0.048979	2.7656e-06	0.26441	3.1147	0.000495	0.792302
Pigv	1.1273e-07	0.48036	2.7656e-06	0.89297	2.5862	0.000495	0.999997
Hand2	4.4408e-09	0.72841	2.7656e-06	0.97134	2.537	0.000495	0.999997
Pigb	4.6227e-09	0.99846	2.7656e-06	0.99999	2.3904	0.000495	0.999997
Pigx	9.7932e-09	0.55395	2.7656e-06	0.92722	1.9091	0.000495	0.999997
Pgap3	1.086e-07	0.42592	2.7656e-06	0.86535	1.7547	0.000495	0.999997
Pigs	7.4807e-07	0.96545	8.2969e-06	0.99901	3.0408	0.001061	0.999997
Pigc	4.3559e-07	0.28781	8.2969e-06	0.7564	2.0608	0.001061	0.970484
Mab21l2	9.0903e-08	0.8189	1.3828e-05	0.98777	2.9129	0.00165	0.999997
Sec62	5.0707e-07	0.22026	2.4891e-05	0.6607	1.6126	0.002785	0.952988
Hspa5	2.558e-06	0.036102	4.1485e-05	0.20923	2.7428	0.004125	0.753561
Gpaa1	6.1822e-06	0.17237	0.00010233	0.58462	2.6968	0.008722	0.933822
Pigm	5.8655e-06	0.019775	0.00012445	0.14315	1.9667	0.009686	0.697531
Dpm3	1.6342e-05	0.99933	0.00024061	1	1.9495	0.017946	0.999997
Pigo	2.8003e-05	0.026952	0.00037336	0.15834	1.7721	0.026733	0.707545
Dcaf7	3.0187e-05	0.69259	0.00046186	0.96477	2.251	0.03062	0.999997
Snrpd3	5.8471e-05	0.63515	0.00061674	0.92645	2.2191	0.039427	0.999997
Unc13a	5.4208e-05	0.018854	0.00067205	0.13952	2.0879	0.041482	0.694706
Lsm6	7.7075e-05	0.41952	0.0009818	0.84238	1.8357	0.050778	0.994773
Men1	6.7451e-05	0.23193	0.00098733	0.68292	2.2092	0.050778	0.968133
Pnpla3	7.7707e-05	0.7288	0.0011477	0.97578	1.8253	0.055526	0.999997
Siva1	0.00025653	0.59484	0.0033437	0.94065	1.6609	0.118345	0.999997
Meaf6	0.00026664	0.94793	0.0033603	0.99868	1.9325	0.118345	0.999997
Hsf4	0.00026849	0.48887	0.0033934	0.9005	1.8204	0.118345	0.999997
Ap1m2	0.00028184	0.014763	0.0035041	0.1154	1.8342	0.118345	0.677248
Npbwr1	0.00033978	0.28793	0.00393	0.73939	1.8237	0.130271	0.968133
Pgs1	0.0003475	0.5537	0.0041457	0.91399	1.8427	0.132514	0.999997
Gsk3b	0.00038915	0.48727	0.004295	0.88422	2.1491	0.132554	0.999997
Traf7	0.00041001	0.0038737	0.0048979	0.039181	1.6538	0.141408	0.498104
Rpap1	0.00050628	0.49577	0.0056723	0.89056	1.7689	0.15384	0.999997
Gsta2	0.00061193	0.0035065	0.0059876	0.030358	2.3815	0.155331	0.472536
Isca2	0.00067934	0.24426	0.0061204	0.63629	2.2787	0.156506	0.942441
Smarca1	0.00055972	0.13797	0.0064467	0.53297	1.6538	0.161647	0.90602
Myl12a	0.00071494	0.035008	0.0077023	0.21386	1.797	0.170524	0.758034
Pigyl	0.00067949	0.32023	0.0078682	0.77917	1.6532	0.170524	0.97367
Srp9	0.00068404	0.56947	0.0082831	0.9345	1.7636	0.174432	0.999997
Tmed10	0.00080898	0.28079	0.0087643	0.7366	1.8213	0.18242	0.968133
Mepce	0.59987	6.9971e-08	0.9251	2.7656e-06	-1.8911	0.999986	0.00495
Prcc	0.27644	2.4447e-06	0.6903	5.2547e-05	-2.5882	0.999986	0.044554
Sf3b2	0.06714	1.0568e-05	0.28387	0.00017424	-2.7284	0.875084	0.072277
Ctnnbl1	0.94496	3.7276e-05	0.99573	0.0005393	-2.5769	0.999986	0.158828
Snrpa1	0.038065	4.2221e-05	0.20894	0.00068864	-2.3557	0.800179	0.158828
Rbm8a	0.29583	5.1523e-05	0.68287	0.0007163	-1.8675	0.999986	0.158828
Mdh2	0.40855	5.2906e-05	0.80889	0.00086011	-2.0206	0.999986	0.158828
Srp14	0.74172	0.00010774	0.91731	0.0010592	-2.6235	0.999986	0.158828
Pnpt1	0.15081	7.8539e-05	0.51906	0.001275	-2.0091	0.999986	0.163057
Sox11	0.6358	0.00019798	0.93634	0.0030228	-2.0608	0.999986	0.242574
Sox4	0.99953	0.00023989	0.99999	0.0033492	-2.0181	0.999986	0.242574
Cpsf3	0.53503	0.00029135	0.88428	0.0039742	-2.2113	0.999986	0.242574
Hspa14	0.57213	0.00065826	0.90324	0.0083218	-1.7119	0.999986	0.392001

## Sheet: PCR Primers
PCR Step	Direction	Sequence
PCR1	Forward	AATGGACTATCATTGAAAGTATTTCG
	Reverse	TCTACTATTCTTTCCCCTGCACTGT
PCR2	Forward 01	﻿AATGATACGGCGACCACCGAGATCTACACTCTTTCCCTACACGACGCTCTTCCGATCTtAAGTAGAGtcttgtggaaaggacgaaacaccg
	Forward 02	﻿AATGATACGGCGACCACCGAGATCTACACTCTTTCCCTACACGACGCTCTTCCGATCTatACACGATCtcttgtggaaaggacgaaacaccg
	Forward 03	﻿AATGATACGGCGACCACCGAGATCTACACTCTTTCCCTACACGACGCTCTTCCGATCTgatCGCGCGGTtcttgtggaaaggacgaaacaccg
	Forward 04	﻿AATGATACGGCGACCACCGAGATCTACACTCTTTCCCTACACGACGCTCTTCCGATCTcgatCATGATCGtcttgtggaaaggacgaaacaccg
	Forward 05	﻿AATGATACGGCGACCACCGAGATCTACACTCTTTCCCTACACGACGCTCTTCCGATCTtcgatCGTTACCAtcttgtggaaaggacgaaacaccg
	Forward 06	﻿AATGATACGGCGACCACCGAGATCTACACTCTTTCCCTACACGACGCTCTTCCGATCTatcgatTCCTTGGTtcttgtggaaaggacgaaacaccg
	Forward 07	﻿AATGATACGGCGACCACCGAGATCTACACTCTTTCCCTACACGACGCTCTTCCGATCTgatcgatAACGCATTtcttgtggaaaggacgaaacaccg
	Forward 08	﻿AATGATACGGCGACCACCGAGATCTACACTCTTTCCCTACACGACGCTCTTCCGATCTcgatcgatACAGGTATtcttgtggaaaggacgaaacaccg
	Forward 09	﻿AATGATACGGCGACCACCGAGATCTACACTCTTTCCCTACACGACGCTCTTCCGATCTacgatcgatAGGTAAGGtcttgtggaaaggacgaaacaccg
	Forward 10	﻿AATGATACGGCGACCACCGAGATCTACACTCTTTCCCTACACGACGCTCTTCCGATCTtAACAATGGtcttgtggaaaggacgaaacaccg
	Forward 11	﻿AATGATACGGCGACCACCGAGATCTACACTCTTTCCCTACACGACGCTCTTCCGATCTatACTGTATCtcttgtggaaaggacgaaacaccg
	Forward 12	﻿AATGATACGGCGACCACCGAGATCTACACTCTTTCCCTACACGACGCTCTTCCGATCTgatAGGTCGCAtcttgtggaaaggacgaaacaccg
	Reverse 01	﻿CAAGCAGAAGACGGCATACGAGATAAGTAGAG GTGACTGGAGTTCAGACGTGTGCTCTTCCGATCTtTCTACTATTCTTTCCCCTGCACTGT
	Reverse 02	﻿CAAGCAGAAGACGGCATACGAGATACACGATCGTGACTGGAGTTCAGACGTGTGCTCTTCCGATCTatTCTACTATTCTTTCCCCTGCACTGT
	Reverse 03	﻿CAAGCAGAAGACGGCATACGAGATCGCGCGGTGTGACTGGAGTTCAGACGTGTGCTCTTCCGATCTgatTCTACTATTCTTTCCCCTGCACTGT
	Reverse 04	﻿CAAGCAGAAGACGGCATACGAGATCATGATCGGTGACTGGAGTTCAGACGTGTGCTCTTCCGATCTcgatTCTACTATTCTTTCCCCTGCACTGT
	Reverse 05	﻿CAAGCAGAAGACGGCATACGAGATCGTTACCAGTGACTGGAGTTCAGACGTGTGCTCTTCCGATCTtcgatTCTACTATTCTTTCCCCTGCACTGT
	Reverse 06	﻿CAAGCAGAAGACGGCATACGAGATTCCTTGGTGTGACTGGAGTTCAGACGTGTGCTCTTCCGATCTatcgatTCTACTATTCTTTCCCCTGCACTGT
	Reverse 07	﻿CAAGCAGAAGACGGCATACGAGATAACGCATTGTGACTGGAGTTCAGACGTGTGCTCTTCCGATCTgatcgatTCTACTATTCTTTCCCCTGCACTGT
	Reverse 08	﻿CAAGCAGAAGACGGCATACGAGATACAGGTATGTGACTGGAGTTCAGACGTGTGCTCTTCCGATCTcgatcgatTCTACTATTCTTTCCCCTGCACTGT
	Reverse 09	﻿CAAGCAGAAGACGGCATACGAGATAGGTAAGGGTGACTGGAGTTCAGACGTGTGCTCTTCCGATCTacgatcgatTCTACTATTCTTTCCCCTGCACTGT
	Reverse 10	﻿CAAGCAGAAGACGGCATACGAGATAACAATGGGTGACTGGAGTTCAGACGTGTGCTCTTCCGATCTtTCTACTATTCTTTCCCCTGCACTGT
	Reverse 11	﻿CAAGCAGAAGACGGCATACGAGATACTGTATCGTGACTGGAGTTCAGACGTGTGCTCTTCCGATCTatTCTACTATTCTTTCCCCTGCACTGT
	Reverse 12	﻿CAAGCAGAAGACGGCATACGAGATAGGTCGCAGTGACTGGAGTTCAGACGTGTGCTCTTCCGATCTgatTCTACTATTCTTTCCCCTGCACTGT
PCR3	Forward	AATGATACGGCGACCACCGAGATC
	Reverse	CAAGCAGAAGACGGCATACGAGAT
Oligo Pool Amplificaiton	Forward	AGGCACTTGCTCGTACGACG
	Reverse	ATGTGGGCCCGGCACCTTAA

## Sheet: Targeting Secondary Library
Gene Symbol	sgRNA Sequence	Original Source
0610007P14Rik	ATGGTGTCCATTATAGCCAT	Brie
0610007P14Rik	GAGCAGCGTCCAGATCCCAA	Brie
0610007P14Rik	CTCTACGAGAAGCTCTACAC	Brie
0610007P14Rik	GACTCTATCACATCACACTG	Brie
0610040J01Rik	AGGAGCTATTGTCAACCTGG	Brie
0610040J01Rik	TCATTGACAAAACCAGGCGA	Brie
0610040J01Rik	AAAAGGCACCCAGAACAGTG	Brie
0610040J01Rik	TTGGAAGGGACCCAGATGGT	Brie
1110038F14Rik	GTGAAAAAACCCCCTTGCCC	Brie
1110038F14Rik	GCTAGGAGGAGCTTCGTCCG	Brie
1110038F14Rik	GGGCTCAGATGGATGCAGAG	Brie
1110038F14Rik	GAAAAAGAAAACCCCCAACA	Brie
1700021K19Rik	ATGTTTAGAAGACCATCAGA	Brie
1700021K19Rik	CAAACTGCCAGTAATCAGCC	Brie
1700021K19Rik	CACTCTGACTAGCCCCCTAG	Brie
1700021K19Rik	ATGTAGACGCTGACATCCGG	Brie
1700024G13Rik	AGACGGACATCAGATCATCC	Brie
1700024G13Rik	GCTGTAGGGCCCATAGCGCA	Brie
1700024G13Rik	CACCGCACCTACCGACTGCA	Brie
1700024G13Rik	GGTGGAGCTTGTGGTAAATG	Brie
1700029P11Rik	GGAGCCGTCGAATTGCGGAA	Brie
1700029P11Rik	TGTGGTCGCCCGGTCCGCTG	Brie
1700029P11Rik	GATGGAGGACCCAGATCCCG	Brie
1700029P11Rik	TGGTTACGACGACGACCCGA	Brie
1700042B14Rik	ACTGTAGGCTTGAGGACCAC	Brie
1700042B14Rik	TGGTTTCCTCGAATATACAA	Brie
1700042B14Rik	TTGCCACTGAGGGAGGCCTG	Brie
1700042B14Rik	AGTATGCCTGAAAGTCTGAA	Brie
1700067K01Rik	ACCATACTTCTTATACCTTG	Brie
1700067K01Rik	CAGGTCCACGAACCCAAAGG	Brie
1700067K01Rik	CAGCAGGGACCGAGTACAGA	Brie
1700067K01Rik	TGAACATAGAGTCCAGCGGG	Brie
1810037I17Rik	GCTCGTTCGAAGCTGGAAGG	Brie
1810037I17Rik	CGTCGGTACCAGACGCCGCC	Brie
1810037I17Rik	CGACGGTGTCCGGGAACGGA	Brie
1810037I17Rik	CAGGCGGCGTCTGGTACCGA	Brie
1810065E05Rik	GGCAAGACACTGAACACCAT	Brie
1810065E05Rik	AAGCTGCTTCAGCCAAACAC	Brie
1810065E05Rik	GAGGTATTGCATGTACCCAT	Brie
1810065E05Rik	GGTCATATCTAAATGTCCGT	Brie
2010107E04Rik	GTTTACCAGGAAATTTGGGT	Brie
2010107E04Rik	AACCTTGATTCAAAAAGTCT	Brie
2010107E04Rik	GGGTATAGTAGGGTTTCATG	Brie
2010107E04Rik	CCAAATTTCCTGGTAAACCT	Brie
2010107G12Rik	AGCGCATGAGAAAGCCGATG	Brie
2010107G12Rik	CGAAGCAAAAGAGCCACGAG	Brie
2010107G12Rik	ACAGGGCAGAAATCCCCCAG	Brie
2010107G12Rik	ATGGCCCGTACAGACACCAA	Brie
2010109A12Rik	AAAATAGCATCAGAGATATG	Brie
2010109A12Rik	CCTTTCTGCATAACTTATCG	Brie
2010109A12Rik	TTATCTTCAAGGATTCAGAA	Brie
2010109A12Rik	GAGAGGCAGAAACGATTCCA	Brie
2200002D01Rik	CTCCCCGGGGAACTTACCTG	Brie
2200002D01Rik	TGTCCTCTTAAAGCGCCGGG	Brie
2200002D01Rik	GTGATGAAGTGACTTACCCT	Brie
2200002D01Rik	CCAGCGACTCAGAGGCAGAG	Brie
2610318N02Rik	AGCCACTACAGAGGCCACGG	Brie
2610318N02Rik	GGGAAAGGGCCAAAGACCCG	Brie
2610318N02Rik	TGCCCGCAGCTCGCACCCAG	Brie
2610318N02Rik	TGGGTGCCATAGAGATGCAT	Brie
2700081O15Rik	CCTCTTCCTTTACGTCTGGG	Brie
2700081O15Rik	TCATGGACTACGACCCACGG	Brie
2700081O15Rik	CGATGGTCTCGGCCCCTCCG	Brie
2700081O15Rik	GAAATACTCAGATCATTGTG	Brie
2900026A02Rik	GGAACTGGAGCGGTCCACGC	Brie
2900026A02Rik	GCAGACCAGCACCAGAACGG	Brie
2900026A02Rik	AGGAGGAGTCACACAGCACG	Brie
2900026A02Rik	CTCATATACCGAGTCCACGT	Brie
4930539E08Rik	CCTTGCGCTTCAGCGGTCTG	Brie
4930539E08Rik	TGCTGAATATCTTACTCATG	Brie
4930539E08Rik	TGCCATATTTCAGGGACCCG	Brie
4930539E08Rik	GAGCCCATCTCACTTTGCAG	Brie
4930555G01Rik	GAAGGAAATTGTTCTGGAGA	Brie
4930555G01Rik	AGGCTATGTCTGAAAGGGAA	Brie
4930555G01Rik	CAGTTCCATGGAGTACTGCA	Brie
4930555G01Rik	TAAGGAAGATCAGCAATGAG	Brie
5730455P16Rik	AGCAGACCACATATTCAGAA	Brie
5730455P16Rik	TGGTAGATTAGTATCCACCA	Brie
5730455P16Rik	CAGATTGACACAGAATCGAG	Brie
5730455P16Rik	GGTGTGTCCCATCCAAAGGG	Brie
9230110F15Rik	CCTATTCTCACACACAGGTA	Brie
9230110F15Rik	CCTGCATCAACAGAAAGTGT	Brie
9230110F15Rik	TGCCTTATCACAGTCCAATT	Brie
9230110F15Rik	AAGAGTGGACATTGTTTGGT	Brie
9530068E07Rik	TGCACTGGCTGGGCTAAGTG	Brie
9530068E07Rik	GACCACCAACCCTAGAGATG	Brie
9530068E07Rik	TGCGTTCATTACCAGAGCAC	Brie
9530068E07Rik	GAGATCGCGCCAGAGCCCCG	Brie
A230046K03Rik	CAAAGTCATCACTGTTTATG	Brie
A230046K03Rik	GCTGTGTAAGGAGATCGAGA	Brie
A230046K03Rik	TGTGACGAGGTGCTACGAAG	Brie
A230046K03Rik	GGACATGTAGAGATTCATTG	Brie
A430005L14Rik	CCGGGCCCGAAGGCGTGCTG	Brie
A430005L14Rik	GTCCGTAGCTTTGTGTGATG	Brie
A430005L14Rik	TTTGCCAAAAGTGGCCCCCG	Brie
A430005L14Rik	GCAGGCGTGGAGCAGCCCTG	Brie
A430089I19Rik	GAAGCTCATGAAGGCAATCG	Brie
A430089I19Rik	TCCTTCGCAGATATGCACGG	Brie
A430089I19Rik	ACTTGATTATTACGCACCTG	Brie
A430089I19Rik	TTTCTCATCTGCCCTAAGCA	Brie
AA467197	ACGCTTATAAAAAACGCCAA	Brie
AA467197	CGCATACAAAGCGAAAGATG	Brie
AA467197	CGTTAGTACTTACACCACGT	Brie
AA467197	TTTATAAGCGTGGCCGCCAC	Brie
AA792892	TTTGATCAAGTCCTCTCTGG	Brie
AA792892	TCTTTATCAATGGTCCCACA	Brie
AA792892	GTGATGGAGAAGGTCTCGAA	Brie
AA792892	TGAGGTGAGTGCATTGACTG	Brie
Abca6	GTCCACACCAGTAGGCCGAA	Brie
Abca6	AAGGGATCGAGTCCTACAGT	Brie
Abca6	AAAACAGCGTAAATATGACC	Brie
Abca6	AAAAACAGCGAATAGAAACA	Brie
Abcb6	TGAAGTAGACCGCTATCGAG	Brie
Abcb6	TAGGTGCCAAACCAGTTGAG	Brie
Abcb6	GTGCAGCAGTTTACGTCCCG	Brie
Abcb6	CTCCAGAGGTCACATAACGC	Brie
Abhd12b	CCAGCATCGACACTTCCCCT	Brie
Abhd12b	ATAGACACAAATAATGTCTG	Brie
Abhd12b	TGGAAGAATTAAGCTGACAC	Brie
Abhd12b	CAGGACCATAGCCCACCAGG	Brie
Abhd17a	GCGCGAGCTGGATACCATCG	Brie
Abhd17a	TGGTACCTGAACCTGAGCCG	Brie
Abhd17a	GCGTGACGCCAGATCCACTG	Brie
Abhd17a	GTTGGCCTGGGCACACGCAT	Brie
Abl2	GTTATAACCAGAATGGCGAG	Brie
Abl2	TGGGGGCGGTCAGTACGGAG	Brie
Abl2	CATGTAAAGTAACACGACGG	Brie
Abl2	AACAAAGAGAACCTAGATGG	Brie
Abo	TGCAGAACAACACTTCATGG	Brie
Abo	CTGTGCGCAACTATACTCGA	Brie
Abo	ACTAAGACAAACACTGCGAA	Brie
Abo	AGAGCGACGCTTTCTACGTG	Brie
Ace	GTTGTTGAACGAGTACGCAG	Brie
Ace	CTATAACTCGAGTGCCGAGG	Brie
Ace	ACAAATACGTCAATCTCAGG	Brie
Ace	GCAATGCACACGGGTCACGA	Brie
Ache	GACCCCGTAAACCAGAAAGT	Brie
Ache	CAGCAGACCTACATTGCCAG	Brie
Ache	AAATGTCTGCTACCAGTACG	Brie
Ache	CAGTATGTGCATGCCCACGG	Brie
Acot10	TGAACTGTTTCTTAGCACAC	Brie
Acot10	AGACCATGTACAAGCAATGG	Brie
Acot10	GAAGAAGAGCTCTTTACACA	Brie
Acot10	CTGGGTTGGAAATACAACCA	Brie
Acot12	TGAGAAAAGCGCTGTTGATG	Brie
Acot12	TTTCCGTGATGGTTTGCGTG	Brie
Acot12	GCACGGAGGAGAATTCGCCT	Brie
Acot12	AGGCGGTCTCCAACTGTGGA	Brie
Acsbg2	CACTATCAAGATACTCACGT	Brie
Acsbg2	TTCTTGAAGCGTGTACACCA	Brie
Acsbg2	TCCCGTAGATCTCACCAATG	Brie
Acsbg2	CCTGACCTTCGCGAACACAA	Brie
Acsf3	ATATGGCCATCACACCTACA	Brie
Acsf3	GGCCCACTGTGCTACAACGT	Brie
Acsf3	CACAGCGGCTAGGTTACGGT	Brie
Acsf3	CATGAATACGGTAATCTGTG	Brie
Acta1	CATGTGTGAGCGCTTACCGG	Brie
Acta1	CAGAGTCGGGTGCTCCTCAG	Brie
Acta1	TGATGATGCCATGTTCAATG	Brie
Acta1	GCACGCACCTGTGGTCACGA	Brie
Actb	CAGCACAGGGTGCTCCTCAG	Brie
Actb	GGACTCCTATGTGGGTGACG	Brie
Actb	AATGCCTGTGGTACGACCAG	Brie
Actb	ATGGAGGGGAATACAGCCCG	Brie
Actl11	ATAGGTGTAAGGTTTAACTG	Brie
Actl11	TGGGTTAGAAGAGAATCTCG	Brie
Actl11	GCTGGGGTGATCACTGTTAG	Brie
Actl11	TTGTGCAATGCTACACATGT	Brie
Actn4	TCAGATCGAGAATATCGATG	Brie
Actn4	GGCTGCTGAATGAAATCCGT	Brie
Actn4	CAGACATCGTGAACACAGCC	Brie
Actn4	ACTCCCACAACGTCAACACA	Brie
Actr8	AGATGTCAAACGGTACAAGG	Brie
Actr8	GCGGCCCATCGTACCCGCGT	Brie
Actr8	ACTGACCGGAAGTGTATCTG	Brie
Actr8	TGAATGTTGTAACAGTCCAG	Brie
Acvr1	ATTGTACTGTCCATAGCCAG	Brie
Acvr1	TGTGGGAGACAGCACTCTAG	Brie
Acvr1	GGTGGAAATTCTGTGTTCCG	Brie
Acvr1	GCTTTCAGGTTTATGAGCAG	Brie
Acvrl1	TGCCAAAGATCTCCACATGT	Brie
Acvrl1	GTTGCGCTGGTAGAGTGTGT	Brie
Acvrl1	GCCACAAGCCTAGAGCACCC	Brie
Acvrl1	GTTCCGCGAAGTCATGTCGG	Brie
Adad2	CCAGGCTTGAGTGCGAAGGG	Brie
Adad2	CCCATGCTCAGCGGTCCTAG	Brie
Adad2	TGCGGGCGATGACCAGACCA	Brie
Adad2	GCCTGCGGGCGACTTCCCCG	Brie
Adam21	TCCGTTAAACTACATAGCAT	Brie
Adam21	TCAACTCCACAATCAAGAGG	Brie
Adam21	CAAAACTTGTCAAAGGTACG	Brie
Adam21	TGTACAATCATCCAAGACCA	Brie
Adamdec1	TTCGTGAGGCTTTAACTCGG	Brie
Adamdec1	ACAAGACACAGTTCATGACA	Brie
Adamdec1	GATGGCATTATTCTAACCTG	Brie
Adamdec1	CCAGGATCAGTACCTGTGAT	Brie
Adamts4	ACTAACTTGAATGGGCAGGG	Brie
Adamts4	GTCAGGATCTGAGTCGTTAG	Brie
Adamts4	CGGGCCACGCTAAGGACAGG	Brie
Adamts4	AGGGGTACTGCAGTACCGTG	Brie
Adamtsl4	TGAGATTTCCCGAAACCAGG	Brie
Adamtsl4	GAACTGAACTGCCGCCCCCG	Brie
Adamtsl4	GGGGAATCCGCACCTGACGT	Brie
Adamtsl4	CATACTGATAAAAAACACCT	Brie
Adat2	GATACTCATAAGGCGCAGGG	Brie
Adat2	CACCGTGTTGTACGTCACTG	Brie
Adat2	TGTGCTCGAATACAGTGGAA	Brie
Adat2	TCTATAACAATGAAGTTGTG	Brie
Adcy3	ACTGGAGTGGACATGCGTGT	Brie
Adcy3	CATACCTGACATTCTCGTGC	Brie
Adcy3	TGCCCACGATGATAGCACAC	Brie
Adcy3	CTACGTGGTAGTGATGTGCG	Brie
Adcy8	TTACCTGCAATACAGCGGCG	Brie
Adcy8	CATACCATCGACTTGCGGAG	Brie
Adcy8	GAAGAAATCCGAGTTACTTG	Brie
Adcy8	AGTACTCATACCCAGGCTAG	Brie
Adgre5	CAGGCGCAGTAGTAACTGTG	Brie
Adgre5	AGTGTCCAAGTAGGGAACGG	Brie
Adgre5	AGAAGCTTAAGTGAGACACT	Brie
Adgre5	ATGGTACTGAGCCATTAGGA	Brie
Adgrf5	GTACGCTGTGACTTTCCACG	Brie
Adgrf5	AAGAGCATGGTGATAAAACG	Brie
Adgrf5	CTCACCGTTCCACTCTCGGG	Brie
Adgrf5	TCCCTCGAATTGGAAAACTG	Brie
Adgrv1	GGACACGTTGAGGATCGACA	Brie
Adgrv1	TATGGTGTAATACGAACTCG	Brie
Adgrv1	ACATCCGAATACTTCCGCTG	Brie
Adgrv1	TGATCTGCCGGAGTTATCCG	Brie
Adra2c	TGGCACCCAGTCGGTCCCCG	Brie
Adra2c	CTTGCGTCACCGACCAGTAG	Brie
Adra2c	CTATGCGCGCATCTACCGCG	Brie
Adra2c	TGTACCAGGTCTCATCGTTG	Brie
Agap3	AGGCAGCTGACACGGCCGAG	Brie
Agap3	TGTCAGATATCGGTGAACCA	Brie
Agap3	AAGCGGCAAATCCTTGAACA	Brie
Agap3	TCCAACCGGAAGAAGCACCG	Brie
Agtr2	GTACCTATCGACACTCATGC	Brie
Agtr2	ACTGAGCATATTTCTCGGGT	Brie
Agtr2	ACAAGCCATACACCAAACAA	Brie
Agtr2	TTTGTGTGAGCAATTAAAGG	Brie
Ahcyl2	CTGACGATGAGACATCCCCC	Brie
Ahcyl2	AGTACCTTCTTGACCGTGCG	Brie
Ahcyl2	TGACAGATGCGTGAATGTGG	Brie
Ahcyl2	AGGGTCGCTCCGCTTCATGG	Brie
Ahr	GTATAATAGACTGCTGCCTG	Brie
Ahr	AGCTGTGCACAAGAGGATCG	Brie
Ahr	GTGGAAAGAATCCTTACTTG	Brie
Ahr	TCTCCGGTAGCAAACATGAA	Brie
AI837181	GGGCATCAAATACCAGCCAG	Brie
AI837181	CAACAGGATGGAACCAAATG	Brie
AI837181	CCATAGCGAGTAACTTGAGA	Brie
AI837181	GGCCCGAAGTTGGGTTGGCG	Brie
Aicda	TGAGACCTACCTCTGCTACG	Brie
Aicda	TTCACAGAAGTAGAGGCGCG	Brie
Aicda	GTAGGAACAACAATTCCACG	Brie
Aicda	ACCAGGTGACGCGGTAACAC	Brie
Aip	GGGCAACCGGTTGTACCGTG	Brie
Aip	GAGCCTCCGCAACATCGCCG	Brie
Aip	CAGCGTCCGAAAGTGGAACG	Brie
Aip	ATAGATGACAGCCGAACACG	Brie
Akap3	TGGAGAGTCATCGTTTGTGG	Brie
Akap3	ACTGGGTAACGCTCCACAGG	Brie
Akap3	CCATCAGTCATTGTATATGG	Brie
Akap3	CATGACCTACGCCAACAGCG	Brie
Alb	GCTCCACCTCACTAAGACAG	Brie
Alb	ACAAGAGTGAGATCGCCCAT	Brie
Alb	TACTCACTGTCCCATAAAGG	Brie
Alb	TCCCGCATGCTACGGCACAG	Brie
Aldh1a7	AGCATCCATGGTGCGCCATG	Brie
Aldh1a7	TTTGTCGATGTCCATGTGGG	Brie
Aldh1a7	CAACACAAATCTGACCCTGG	Brie
Aldh1a7	CATGGCCAAACAATACCCAG	Brie
Alg10b	GAGGGTTGGAAACACTGCTA	Brie
Alg10b	GAGAGGCTTGCGCCCACGAA	Brie
Alg10b	GACAGGCCTCGTGACTACTC	Brie
Alg10b	GAAACCACAAAATCCAAGCA	Brie
Alg5	GAGGTGATAGTGGTTGACGA	Brie
Alg5	CAGGGTGTATTCAGTTCCCG	Brie
Alg5	AGCAGTTATAAACGCCACAA	Brie
Alg5	CAAAGTCCGGGTGATAACGC	Brie
Alg6	TCTCATAGCCTCGTGATGTG	Brie
Alg6	GCTTCATAATCACCAAACAT	Brie
Alg6	TAGTCGATAAGAATAAGACC	Brie
Alg6	TTTGCTCATTTACGTACCCG	Brie
Alg8	AGTTTGGAGCCCAGTAGGCA	Brie
Alg8	TTGTCCGCGTTACTTCCCTG	Brie
Alg8	CCGCAGCAGATAGACACCAT	Brie
Alg8	ACAGCCTCCCAATATCTCAG	Brie
Alkbh4	TTGGACGACGCCTGGCTGTG	Brie
Alkbh4	CTGGACTACAGCCCTGAGCG	Brie
Alkbh4	AAGCATCAGGTCTGACGGAG	Brie
Alkbh4	AGAGAATGGGCCTTTACCCG	Brie
Alkbh6	CTGACAGTTGGGTAGTACAG	Brie
Alkbh6	CGCTCAGGGACCATCCCCCG	Brie
Alkbh6	AGCACTGGAACCTTTCAGGG	Brie
Alkbh6	TCCATGGCTTCAACGCTACG	Brie
Alkbh8	GCGTCTGAGCAATTTAAAGG	Brie
Alkbh8	GTCTGGGTAATGGCGTGAGT	Brie
Alkbh8	AAAATACCTTGGCATCAACA	Brie
Alkbh8	GTAGCACAATGGAAAAACAT	Brie
Amd2	CTGCTGGTACTTGTATACTT	Brie
Amd2	ATCCCATTCAGATCTTGGGA	Brie
Amd2	CAGTGCTTTCAGTAAGAGGG	Brie
Amd2	TTCATGAAGCCTTCTCACCA	Brie
Amy2a5	TCCTAGGTCATTGATCTGGG	Brie
Amy2a5	TTATAAAAATGCAGGAACTG	Brie
Amy2a5	GAGCGATACTTAGCTCCTAA	Brie
Amy2a5	AGATTATGTTCGTACCAAGG	Brie
Anapc13	GAGCCCGAGCAAGACAACGG	Brie
Anapc13	ATCACAACCTACCAGTGGAA	Brie
Anapc13	GTGAGGTACAGCGAGATGGA	Brie
Anapc13	GGAATGGCGACATCCTCATA	Brie
Ankdd1b	CAACCTGAAAATCACTGACA	Brie
Ankdd1b	TAGTAAGCTGTTCACGACTG	Brie
Ankdd1b	TGTTGTTCTGAGCTGCCAAG	Brie
Ankdd1b	CTTACTGAGTCACAAAGCCA	Brie
Ankhd1	GGAGAATTCAGAACAACCAG	Brie
Ankhd1	GGTAAGTTGAGATACATCTG	Brie
Ankhd1	TCACTGAAAAAGTTACATTG	Brie
Ankhd1	ATCCAGGGCACAGCTAACTG	Brie
Ankrd16	TTCATGGATGCAATTCAGTG	Brie
Ankrd16	CTACCAACCGAGACTACAAG	Brie
Ankrd16	AGGAGTCCACGACTGCACCT	Brie
Ankrd16	CTAGGATATCCTGGCGTCCG	Brie
Ankrd17	GGTGCGCTACTTAGTCAAAG	Brie
Ankrd17	AATAGGCAAGTTATCGACGG	Brie
Ankrd17	GGAGCTGAACAAAACGAGGG	Brie
Ankrd17	TCAGACCCTCAATGACACGC	Brie
Ankrd49	TTGTAAGTGGAATAATACCA	Brie
Ankrd49	GGCCGCTGAAGTGAACACTA	Brie
Ankrd49	CAGAGACTCTGAGTACCAGT	Brie
Ankrd49	AACATCTATATGCCCACTGT	Brie
Ankrd53	CAAAGTCTGCAATAGTCGAT	Brie
Ankrd53	CCCCGCCCATCTGTACAAGG	Brie
Ankrd53	GGAGATCATAGTCGACGACA	Brie
Ankrd53	TTTATGGCTCCACAACTCGG	Brie
Ankrd55	CGGATCCTCCCGAATGACGG	Brie
Ankrd55	ATCATTCTGAGCCATCGGCA	Brie
Ankrd55	CAGTACAAGGCGTAGGCCAG	Brie
Ankrd55	GAGCCTGCAGGTTACACTCG	Brie
Ankrd6	GCTGACCTCAAAAACAACGT	Brie
Ankrd6	CCTCCCGGATAAGCGCTGTG	Brie
Ankrd6	TGGTACGCCCTGAACCCGTG	Brie
Ankrd6	AGTCGCACTACTCCTCACCA	Brie
Anxa1	GCTCCTGCTGGTCAGAATTG	Brie
Anxa1	GTGCAAGGCAGCAACATCCG	Brie
Anxa1	GTACTTACAGGAGAATGGAA	Brie
Anxa1	CAAGCTGTAAAATCATACAA	Brie
Anxa2	AAGGAACCGACGTCCCCAAG	Brie
Anxa2	TTGCCTTCGCCTATCAGAGA	Brie
Anxa2	GTTTGTCAGGATGTTGACAA	Brie
Anxa2	CAGATCAGTCTTGTACACTG	Brie
Anxa8	ACACGAGTGGCTATCTGGAG	Brie
Anxa8	GTACCCGCCATACAGCTACG	Brie
Anxa8	CTGACTTTAAGGTCTCAGTG	Brie
Anxa8	CCAGCTGAGAGAGATAATGA	Brie
Aox1	GTTGCCTAAGCCTTCTACCG	Brie
Aox1	GCACTAGCAATAGTCAACTC	Brie
Aox1	TGTTCTTAAAAGTCTCTAGG	Brie
Aox1	GCAAGCGGCGAAGCAAGTGA	Brie
Ap1m2	TCCTCACGCTGCATAAGCAG	Brie
Ap1m2	AGCGTGAAAGCCTCACACAT	Brie
Ap1m2	GGCATTAGCGTTCTTCAGCG	Brie
Ap1m2	ACCACCTACAGTCACCAATG	Brie
Ap2b1	AACCCCGATCTCGAAGGTCA	Brie
Ap2b1	AACCATGGGATGCATCCGGG	Brie
Ap2b1	ACTTGCCAATTCATCATGGG	Brie
Ap2b1	AAGTACAGTACGTCGCCCTG	Brie
Ap5s1	AGGAATAGAGCACTCGGCAA	Brie
Ap5s1	CCCAGCCATAGCACTGTCCG	Brie
Ap5s1	AGAAATCACCCGATGATCCA	Brie
Ap5s1	ACAGGTTCAGCTGAGAACTG	Brie
Apln	CCATCTGGAGGCAACATCAG	Brie
Apln	TCGAAGTTCTGGGCTTCACC	Brie
Apln	AGAACTTCGAGGACTGGACC	Brie
Apln	GATGGAACAGGACTAGAAGA	Brie
Aplp2	CTGGCACACGTTAGTCAAGG	Brie
Aplp2	TCAACATCATTGGTTGGCAG	Brie
Aplp2	GCGTCGGCGGTCATTCAGCA	Brie
Aplp2	GAGAGGTCGAAGTACCAACG	Brie
Apoc4	AGTAGGTCTGCATAAAGCCC	Brie
Apoc4	CAGCCGCTGGAGCCTGGTAA	Brie
Apoc4	AGCACAGAAAGGGAGACTGA	Brie
Apoc4	GCCACTGGTGACCAGAACCA	Brie
Aqp5	ACAAGCCAATGGATAAGGCT	Brie
Aqp5	TTGGCGCCAGGCAATGCCCG	Brie
Aqp5	GAGTAATGGCCGGATTGATG	Brie
Aqp5	GCTCCGAGCCATCTTCTACG	Brie
Arcn1	AACATTCTCCCGGTATCCCA	Brie
Arcn1	TCCATAGACTCAAGAACGTG	Brie
Arcn1	CACACTAGACAATACCTGGC	Brie
Arcn1	ATTCCAGACGCATCCAAATG	Brie
Arf4	TACCACAAAAATGAGACCCT	Brie
Arf4	TCTGTATAAACTGAAATTAG	Brie
Arf4	GATCGTGAAAGAATCCAGGA	Brie
Arf4	TGGAAGTAATGCCTCCAGAG	Brie
Arhgef1	CATCGCCGATCTCCTCAATG	Brie
Arhgef1	TCTTGGTCCGGACTCCAAGG	Brie
Arhgef1	CACCCCTCTATCCATAGGCG	Brie
Arhgef1	GAGGCGGTTCATACAAGAGG	Brie
Arhgef39	ACTACCAGCAGCTCACACGT	Brie
Arhgef39	AGGTTCGTGAAGCTTCAGGA	Brie
Arhgef39	GACGCTACCAGGAACAACTG	Brie
Arhgef39	TAGGTACGAGAATCTTGTCG	Brie
Arhgef9	GGGCCGGCCACTACAGAACC	Brie
Arhgef9	GACATATACAGATTTCAGAT	Brie
Arhgef9	TGAATATTGTAACAACCACC	Brie
Arhgef9	ATATTGACAAGATTGCGCAA	Brie
Arid4a	TTGGAGCTATTGTAGAAACA	Brie
Arid4a	GTGACGTCATCATTGCAGCT	Brie
Arid4a	AGACTGGTCTATCATCAGGG	Brie
Arid4a	TCCATCCGTAGTAGTGCACT	Brie
Armc4	CTGTACCTTATATTAAAGTG	Brie
Armc4	CCAAGTTCAAGAGAGCTCGG	Brie
Armc4	AAAGGAGATTAGGTTTACTG	Brie
Armc4	TCTGCCAGTATTCCGAAGGG	Brie
Arpc4	GATGTACAAACACAAGCTGG	Brie
Arpc4	GTTTGTACATCTGCTCCGTG	Brie
Arpc4	TATCCTTCGAAGGAAACCTG	Brie
Arpc4	CTTTGTAATCCACTTCATGG	Brie
Asf1a	TCTGGGATGAGTCCTGCATT	Brie
Asf1a	AACGGGTTGTAGAAAGGCGA	Brie
Asf1a	GGAGTGGAAAATAATCTATG	Brie
Asf1a	CTGATTACTTGCACCTACCG	Brie
Atf1	AAAGTACTGACCTGTAGGAT	Brie
Atf1	ACTCGTCCCGAGCAACCAGG	Brie
Atf1	TGTACTATCTGAGAAACGTG	Brie
Atf1	AATTCAAGCAGTACTCAGCA	Brie
Atp1a1	CTTACCACTCTGATTCTCCG	Brie
Atp1a1	GAAAATGAGCATCAATGCGG	Brie
Atp1a1	GTACACGACGATGCCACGTG	Brie
Atp1a1	AATCTGTTCCGTATTTACGA	Brie
Azi2	AGCAAGAGCTGGGACTACTG	Brie
Azi2	GGAGATGTCTAACTTACACC	Brie
Azi2	ACTTCTGCAGCTAAGAACAG	Brie
Azi2	GGCCTATCATGCATATCGTG	Brie
B020004C17Rik	GAATATGAACTCAGAGACAC	Brie
B020004C17Rik	TTGGGCCACCCTACATCCCA	Brie
B020004C17Rik	ACACACAGCTGTGTAACGAG	Brie
B020004C17Rik	TGATTTCAGACTCAGTCCAC	Brie
B3gnt7	GATCCTGAAGGAATTGACCA	Brie
B3gnt7	AGTAAATGTCGAGCCACTTG	Brie
B3gnt7	TCTGACGAATGACCTCTCGG	Brie
B3gnt7	GAAATACCGGCAATGCCGAT	Brie
B4galt1	GGCCAGAGAGGTAATAGACG	Brie
B4galt1	TGATGTGGACCTCATTCCGA	Brie
B4galt1	GCTCAATATTGGCTTTCAAG	Brie
B4galt1	CAGGGCTGGAGTCGAGACCC	Brie
Bag6	TTTCCTACAGCGCTACTGCG	Brie
Bag6	GCCCCTCAATACCTGAATTG	Brie
Bag6	TGTGACCATGACAGGCAATG	Brie
Bag6	CCCAACAGCACCAACTCGGG	Brie
Baiap2l2	GATTGAGTATCGCCACCGAG	Brie
Baiap2l2	GCTCCTTCCATAGCAAGACG	Brie
Baiap2l2	GGTGCTGCTAGCGTAGAGCG	Brie
Baiap2l2	CAGCGCCATACAGAAGATTG	Brie
Barhl1	GTGCACCCTACTCTAGCAGT	Brie
Barhl1	CCTGAGCGTGCAAGACCGCA	Brie
Barhl1	GATGTCCCTGATCAGAAAGG	Brie
Barhl1	GCAGGTGAGAGTCCAAACCT	Brie
Baz2a	TCCTGCAGGACTCCTAGACT	Brie
Baz2a	TTGGTGTAAAGACTCCACAG	Brie
Baz2a	ATGAGGCAGAAGGTCCAACG	Brie
Baz2a	GCGCAGTTCTCGGATCATGG	Brie
Bbc3	AGGCTGCAGGATACAGCGGA	Brie
Bbc3	GGGCGACTCTAAGTGCTGCT	Brie
Bbc3	TCGCGGGCTAGACCCTCTAC	Brie
Bbc3	GGTCACCGCAGCCGGCCCAG	Brie
BC048562	AGTGTTCCTACAGAGATGTG	Brie
BC048562	TCTCGGACTCACTTTGTCGA	Brie
BC048562	GCCTTGTTATAGCACAACAG	Brie
BC048562	GTCTGGTAGGACGATTCCAG	Brie
BC048671	TCTTGGCCTTACAAGATGGT	Brie
BC048671	GTGCTAGGCTCCGTCAAATG	Brie
BC048671	ACTGCCCTTACAGAAGAATC	Brie
BC048671	ACAGGAACTTACCCTGGGAT	Brie
BC049730	TGGATCGTAAATCAGACAGT	Brie
BC049730	GTGAAAAATCTCTCATATTG	Brie
BC049730	CTGACAGTTCAGAGTATCTG	Brie
BC049730	ACATACCTGAAAGCTTCAAG	Brie
BC053393	TGCTTGTCCGATAGTTGACT	Brie
BC053393	GAATGCGCTTCTGATACATG	Brie
BC053393	ATAGGCGTACTCGATTGTCA	Brie
BC053393	AAGAGCATGGAAGCGTCACA	Brie
BC107364	AGTCTCACACCACCAAGCCT	Brie
BC107364	CACTGCAGTTCGCTTCTGTG	Brie
BC107364	TCAAGGACGCGGATTTCAGG	Brie
BC107364	AGACTTCAAAACAGGAGCCG	Brie
Bcr	AGGAGAAGAAGAGCTACGAT	Brie
Bcr	CAGCGGAGGTGGCTACACGC	Brie
Bcr	CTTTGTGGATAACTACGGAG	Brie
Bcr	AACCTAATAAATGCCAACGG	Brie
Bdkrb1	CAAAGTGCCAAGCTTCGTGG	Brie
Bdkrb1	GGTATACCAGCAACCTGTAG	Brie
Bdkrb1	GGAACGCAGAAGGAACGTGG	Brie
Bdkrb1	AACCATAGCAGAAATCTACC	Brie
Bend3	GAGGAGGCGGCTGATACCCG	Brie
Bend3	GAGTCATAGCAGTCGTCCCG	Brie
Bend3	GCTCATCCGCAACTACGTAG	Brie
Bend3	GAAGCGGGAATGTGGTGTCG	Brie
Bik	TGCCTGGGATTGCTATACAC	Brie
Bik	GACGGGGGCTCCGCAGACAC	Brie
Bik	TACAGCCGGACAGGTGTCAG	Brie
Bik	CAAGACTGTTCCACACGACC	Brie
Birc6	TTTCACGTATCCTCCCTGAG	Brie
Birc6	TAATATGGTTACCAGTACAA	Brie
Birc6	ACACACCAACCTAATGCACA	Brie
Birc6	TAGCTGCTGCAACCAAACGT	Brie
Bloc1s3	GAGCGGCGTGTACCGCCGTG	Brie
Bloc1s3	GCGCCTGGACCACGACGTAG	Brie
Bloc1s3	GGATGCAGACAGCTCCGAGT	Brie
Bloc1s3	CGTGGTGCAGCGCGATCCGG	Brie
Bmi1	GCATCACAGTCATTGCTGCT	Brie
Bmi1	ACTGTCTTTATAGCTGCCAA	Brie
Bmi1	TTCTCTCTCTTAGATTGGAT	Brie
Bmi1	TCCTACCTTATGTTCAGGAG	Brie
Bnip1	CCATCACAGAGAGTCTCATG	Brie
Bnip1	GATTGTCAAATTCGACCTAG	Brie
Bnip1	AGGAGCTCGAACAGTCAGCA	Brie
Bnip1	GAGGAGACTCCTTACGGCAA	Brie
Bre	GTACAACTTGGGGTACACCT	Brie
Bre	ACTGCACATCCCGTACGCTG	Brie
Bre	TGAGGCGCGAGCTCTCACGG	Brie
Bre	TACTCACGTGCAGCGCAGAG	Brie
Bricd5	GCCCAACCAAACTACTCTAG	Brie
Bricd5	CCAGAACATGGCAACCATCG	Brie
Bricd5	CCGGGATACCCACTATGCCC	Brie
Bricd5	CGGTAACAGATGTAGCCCTG	Brie
Brwd1	TGGTGTCCCAGTCTAGACAA	Brie
Brwd1	TTCCTAGTGGAGATACACCG	Brie
Brwd1	GTGGTGTCCGTTATCCACAC	Brie
Brwd1	GCTGTATTGAGAGTGACTGG	Brie
Bsnd	AGAGGGTCAGATGAGAACGA	Brie
Bsnd	GCTCATAAGGAATGTACCCA	Brie
Bsnd	TTCCATGACGACCTGGACGT	Brie
Bsnd	CCCCTACCTTAGGATAGCAT	Brie
Bst2	CCGTGCCCATGGATGAGATG	Brie
Bst2	AAACTCCTGCAACCTGACCG	Brie
Bst2	CTGGCGCTGCAACAGGTGCG	Brie
Bst2	CGCCGTCACAGCGAACAGCG	Brie
C1galt1c1	CAAGAACTATACAGTATACC	Brie
C1galt1c1	ATATGGACACAAATGACATG	Brie
C1galt1c1	CAATAACAGCGAAAGTAGTG	Brie
C1galt1c1	TGTGCCTTGATCACTATGCT	Brie
C2	TTGGGGCGACAGTACCGCAC	Brie
C2	GTTCTAGGAAAGTCCAACAT	Brie
C2	AGTCAATACCATATTTGAGG	Brie
C2	GTGTGATGTGAGCTAGACCT	Brie
C230052I12Rik	TGAGGCAGGATGCTTCCGAC	Brie
C230052I12Rik	CAGTAAACTTCTGGACTGCT	Brie
C230052I12Rik	TATGATCCCTTGAAGATGTG	Brie
C230052I12Rik	CTAGCCACAATATGTCCTAG	Brie
C2cd2l	AAAAGTGGACCAAACCCATG	Brie
C2cd2l	GACCGGACCATCATGCCCGA	Brie
C2cd2l	GCGCTCTGATTGGTCAACGC	Brie
C2cd2l	GACCCGGACCAGCACCCCCG	Brie
Cab39	CTAATAGGGCAAAAAAGACG	Brie
Cab39	TCTGTACGGCACCAATGAGA	Brie
Cab39	GTGCAGATGTATTCAACAGT	Brie
Cab39	CTGTACAATAGCGGGCTCCT	Brie
Cabp1	CATGGCGGTGCAGACAAGCG	Brie
Cabp1	CAAAGTCATCAAAATCCACG	Brie
Cabp1	TTTCGGAGAAAAATGCAGGC	Brie
Cabp1	GGACAGATCGTTACGACCAG	Brie
Cabs1	CTCCAAACTCCAAACCTAAG	Brie
Cabs1	GTAAATGACTGCACACCGGA	Brie
Cabs1	TGTGCCAGAGAACTCAGTAG	Brie
Cabs1	AGACAACAGTAAAACACCAA	Brie
Calca	GAGGCTGAGGGCTCTAGGTA	Brie
Calca	TGTCTTTACACGTACCTCAA	Brie
Calca	CTTGGAAAGCAGCCCAGGCA	Brie
Calca	CTATATGCAGATGAAAGCCA	Brie
Capn12	AGTTGAAGCCTCGCACCCAG	Brie
Capn12	CAGGGCAGTAGCACCCACAA	Brie
Capn12	TCCTACGAGGTAATGCGAGG	Brie
Capn12	ATGTCTTCACAGATGAACTG	Brie
Caprin1	AGTTTGCAAAGGAATTACAG	Brie
Caprin1	GCGTAATCGACAAGAAACTT	Brie
Caprin1	GTGAGAACAGATCTGAAACA	Brie
Caprin1	GCAGAAACACAGTTCAGCAG	Brie
Car1	TGGAACTAGATATTCTGGAG	Brie
Car1	GCCAAAGAAATTGTTAACGT	Brie
Car1	TCTAAACTCAGTTAAAACTA	Brie
Car1	TGGGGCAACTCAAACGACCA	Brie
Ccdc113	GAGATGAAATACGGCACATG	Brie
Ccdc113	TTACTCTAGACTGGAACCCA	Brie
Ccdc113	CGAGGACATGAACCGCCGCA	Brie
Ccdc113	AGGCGTAAATCCAAGGCCCG	Brie
Ccdc114	CTCCAACCATCTCCCGGAGT	Brie
Ccdc114	ACGACAACCGGATCCCCGTG	Brie
Ccdc114	TGGGGTCAAGACCTACATGC	Brie
Ccdc114	CTTACTCTGCGTGAGGACAT	Brie
Ccdc129	TCTTCACACAGGCACTCGAG	Brie
Ccdc129	CTCTGAGATCACCAAAACAG	Brie
Ccdc129	TACATGTAATAACACAATGG	Brie
Ccdc129	TGACCGTGAAAGACTACATG	Brie
Ccdc134	TGGAATTATGGTCAAAGTAG	Brie
Ccdc134	TGGAACCTCCTGATCCGCTG	Brie
Ccdc134	GCCAGCTTTCTCGCACGTGG	Brie
Ccdc134	CTGCCGATGTGCTTCCAGAC	Brie
Ccdc141	GGGATACATTCAGAACCGAG	Brie
Ccdc141	TGGTACCTCAAAGCTATCGA	Brie
Ccdc141	ATTTCGAAAGTCATCCGAGG	Brie
Ccdc141	TCAGTGCTCTCAAACTCATG	Brie
Ccdc158	GCATCACTATCGACCACCTG	Brie
Ccdc158	TGGAGAAAGAGATTAATGAT	Brie
Ccdc158	GCAGAGCGTACCGTGGCCAT	Brie
Ccdc158	GGAGAAGGAACGCGCCATTG	Brie
Ccdc54	CTCCAGCATTCATTGTCTAG	Brie
Ccdc54	TTCAACTAGCTACCCAACAA	Brie
Ccdc54	CTACAAACTGAAACCCCAAA	Brie
Ccdc54	GGGTAACTGGACACTCTCTC	Brie
Ccdc57	AGAGCCAGTGAAGACGTCCG	Brie
Ccdc57	GAAACAAGACCTCACCAGGG	Brie
Ccdc57	TGGAAACCCTACGTACACAT	Brie
Ccdc57	GTGCAGATTTCGTGAAGATG	Brie
Ccdc85b	TGAGCTCACGGATCTCGCCC	Brie
Ccdc85b	CTGGCAGCGCTAGTGCAGCG	Brie
Ccdc85b	CTGGACTCGGAGCGCCAACG	Brie
Ccdc85b	TGGGACCCAAGCATCCCGGG	Brie
Ccna1	AGAGATATATCCGCCCGACG	Brie
Ccna1	CTGAAAATGAGCAGTACAGG	Brie
Ccna1	TAACGTAACGGAGTATGCAG	Brie
Ccna1	TCAATGAACCAGCCAAACGT	Brie
Ccnb1	CCACAGGAAGCAAAAACGCT	Brie
Ccnb1	TGACGTAGACGCAGATGATG	Brie
Ccnb1	TGTTTCCATCGGGCTTGGAG	Brie
Ccnb1	AAGAAGATGCTACAGCTGGT	Brie
Ccni	CATACAGTGAAGCAGCTGCT	Brie
Ccni	TGAACTGCTTCAGAAAGCAC	Brie
Ccni	AGGCCTAGCTGACACCGCAA	Brie
Ccni	TAAGACTGTTGAGGAAGATG	Brie
Ccr3	CTGCAGTCCTCGCTATCCAG	Brie
Ccr3	CCACACCCTATGAATATGAG	Brie
Ccr3	ATCACCAGTATCATTACCTG	Brie
Ccr3	AGTAGCAGATAACCATAATG	Brie
Cct5	CAGGAGGACGGATTGTCCCA	Brie
Cct5	CGTGAATGCCGTCCTCACGG	Brie
Cct5	GATGTGACTATAACAAACGA	Brie
Cct5	CACCCAATCAGAATTGCTGA	Brie
Cct7	CTTGTCTAAACTCCCTATTG	Brie
Cct7	CTGCAGGATGGACAACATCG	Brie
Cct7	ATGTAGCCATACCAATTGGG	Brie
Cct7	GGAAACCTACCTCCACTGTG	Brie
Cd164l2	ATTACCAGCTAGAACCAGCT	Brie
Cd164l2	TCTCCCACCAGGACACTGTG	Brie
Cd164l2	CGTTTGGCCTACTACCCAAG	Brie
Cd164l2	GGGACACTGTGAACACTGTG	Brie
Cd300ld	AGAATATCACATGATCTCTG	Brie
Cd300ld	AGATATTCCTCATACTGGAA	Brie
Cd300ld	GTTAATGTGAACATTGACCA	Brie
Cd300ld	TTGTATGGATTTCAGAACTG	Brie
Cdc16	CACAGCGAAGGAATGCCCGT	Brie
Cdc16	TTACGTGGCATCTAGCTGCA	Brie
Cdc16	GTGGAGCTGAATAAAGCGAA	Brie
Cdc16	GGCTACCTACAGTTACAAAG	Brie
Cdc73	ACCCAGAGAGTACTACACAT	Brie
Cdc73	AGTTCTATTACCTCAATCCG	Brie
Cdc73	GGCTTTAAGATCGATACTAT	Brie
Cdc73	TCTACTTGGATATCTCAATG	Brie
Cdh23	CACGATAGTCACGTACACGT	Brie
Cdh23	TCTGCTCGTAATCCAGAGGG	Brie
Cdh23	GAGAGTGTACCCGACCACGT	Brie
Cdh23	ATAGTGTAGCCAATCCCACG	Brie
Cdk11b	ACATCGTAGCCATTCAGCAG	Brie
Cdk11b	CTACATTGTGATGAACTACG	Brie
Cdk11b	TGCACATCACCGTACCATGA	Brie
Cdk11b	GGAGCTGAGAGATCACCGAA	Brie
Cdk13	TATATGGACCATGATCTGAT	Brie
Cdk13	CACAGTTACATAGCAAACGA	Brie
Cdk13	ACGTAGCCGACGCGCTCTTG	Brie
Cdk13	GCAGCAGTCCTTATTCCCGG	Brie
Cdk5r1	TTTCATCACACCGGCCAATG	Brie
Cdk5r1	GAAGCGGCACTCCATCATCT	Brie
Cdk5r1	GGCCGTGTAGTGGCCCACGG	Brie
Cdk5r1	CCAGAGCACGGGGTCCGTTG	Brie
Cdk6	TGTTGCAGGTCGTCACGCTG	Brie
Cdk6	GCCCGCGACCTGAAGAACGG	Brie
Cdk6	AGATGCAACCGACACTCCAG	Brie
Cdk6	GACCTTCGAGCACCCCAACG	Brie
Cdk9	CTTGCAGCGGTTATACGGTG	Brie
Cdk9	ACTCGTAGCCCTATCATGCA	Brie
Cdk9	GCACCCCAAAGGTCAATGGG	Brie
Cdk9	CAACCGATACACCAACCGTG	Brie
Cdkn1a	CGCAGCCGTGACGACCTGGG	Brie
Cdkn1a	CCACGGGACCGAAGAGACAA	Brie
Cdkn1a	TGCTCCTGTGCGGAACAGGT	Brie
Cdkn1a	GTGGAACTTTGACTTCGTCA	Brie
Cdt1	ACCTCGTCCACATTGAAGCG	Brie
Cdt1	ACTCTTTGTTCGCTTGACGG	Brie
Cdt1	TGGCGGAAGCGATACGACGT	Brie
Cdt1	GATACTTGTAGGGTAGGACA	Brie
Ceacam9	TAAAACGCCTGGACGTTCAG	Brie
Ceacam9	GCTGATCAGAAACGTCACCA	Brie
Ceacam9	TACCTTACTAACATTTAACA	Brie
Ceacam9	TATTGAATTAGTGCCACCCA	Brie
Cenpa	GCAGGCTCGCTTACCTACAC	Brie
Cenpa	TCACATATTTCTCTAACCTG	Brie
Cenpa	ATATGTGAGAAGTTCAGCCG	Brie
Cenpa	GTCGCAAACCGCAGACCCCA	Brie
Cenpm	AGCAACTTACACCCTCAGCT	Brie
Cenpm	GTGTGCTTCCTTGTCACAGG	Brie
Cenpm	AACAGGGCTACCGTCTTGGT	Brie
Cenpm	AACACAATCAGGTCAATTCG	Brie
Cenpo	GGAATACCTAAATGCCTACG	Brie
Cenpo	GGAGTGGTTTCTCTATGACG	Brie
Cenpo	GAACCAAGATTCGAGAACTG	Brie
Cenpo	AAAGCGATATGCCTCCAGAA	Brie
Ces1g	GTGTGCTTCACGAAGCTCCA	Brie
Ces1g	CTGAGCTCTTCACCAACCAA	Brie
Ces1g	AATGACACTACTCTGAGCGA	Brie
Ces1g	CCTCGCTGTCCATGAAAATG	Brie
Ch25h	TTGGGTCGCCAGCGCGAAGG	Brie
Ch25h	CTGGGACACCATAAGGACAA	Brie
Ch25h	CTTCGACGTGCTGAACGTCG	Brie
Ch25h	TCGACACCGAGATCTTCGCG	Brie
Cherp	GATGAGCTCGTCCATTGATG	Brie
Cherp	GGCCGCTCAAAAGGGTGACG	Brie
Cherp	CATCAATGAGTACTCGTCAG	Brie
Cherp	CGTCATTGATCAGATAGATG	Brie
Chrd	GGTAGGTACAGGTAGCGAGG	Brie
Chrd	TGACTGCCCTATGCTACAGT	Brie
Chrd	TCAAACAGGATGTTGCCTGT	Brie
Chrd	GAAGGGATTCTATGGCTCAG	Brie
Cilp2	ACGCCGACGCCAGGTCACGA	Brie
Cilp2	GAGGGTCAAAAGGCAGCACG	Brie
Cilp2	ACTCACCGAGTATCGTGAGG	Brie
Cilp2	CAGCTGTCAAAGCTCCTCTG	Brie
Cisd1	GATCCAGAAAGACAACCCGA	Brie
Cisd1	GGTGCATGCCTTCGACATGG	Brie
Cisd1	GGGCGGCTCACCTCGCACAG	Brie
Cisd1	AGAGAATCGCACCAAAGCTA	Brie
Cldn7	ACAGCCCAGGCCATGTACAA	Brie
Cldn7	GAGCTGCAAAATGTACGACT	Brie
Cldn7	GCCCGAATAGCTATGACTGG	Brie
Cldn7	GGCCACTCGAGCCTTAATGG	Brie
Clec3a	AATCTCAAGTTGAAAAGCTG	Brie
Clec3a	TTACTCCTGGACCAGACCGA	Brie
Clec3a	AAGTCCCATTACCTTTCACG	Brie
Clec3a	GAAGACTGCATTTCCAAGGG	Brie
Clk2	CTTGTAGCCAGTCCCCGACG	Brie
Clk2	GTGTCAACTTGTTATCATGG	Brie
Clk2	ATCGGCGGCTGTACGATCGG	Brie
Clk2	GCAGTGACCGGACAAGGCGG	Brie
Clpp	CATATGTATATCAACAGCCC	Brie
Clpp	GCGCTTATGACATATACTCG	Brie
Clpp	CAACACACCACGTGCAGATG	Brie
Clpp	CCTGCAGATTGACGACAGTG	Brie
Clspn	GTTGAAAGCTAAGTTGCAGG	Brie
Clspn	GATGAACCTAAAACCAACAG	Brie
Clspn	GTCGTTAGAGTCAATAAGGG	Brie
Clspn	CAGGAGGGTCAGATTCGGTG	Brie
Cmpk1	GCGCGCGCATTGTCGAGGTG	Brie
Cmpk1	TCAAGGTTGGAACAAAACCA	Brie
Cmpk1	ACACGACCAACGGCTTCATG	Brie
Cmpk1	AAGAATCCAGACTCACAGTA	Brie
Cmtm2b	AATGGTCTGTTTCCAAAGAG	Brie
Cmtm2b	CTTACCATACCAGTTAAGTA	Brie
Cmtm2b	AGGGTTCAAAGGCTACAAGT	Brie
Cmtm2b	TCAGGATCTGATGAACGACC	Brie
Cnnm3	CGTACACTGGGATGCGCGTG	Brie
Cnnm3	CCCTACAGCGACCTCAGCAA	Brie
Cnnm3	GAAGAGTCGCAAGCACAAAG	Brie
Cnnm3	CCGCCGTGCTGGGTTGCGCG	Brie
Cnot11	ATCACAGAGTCTTTAGTCAG	Brie
Cnot11	TGTGAAGAATAGCACTGGTG	Brie
Cnot11	TGGCGGCGAGCGGCTCGGTG	Brie
Cnot11	TCCATCAAGGCAATCTGGCG	Brie
Cnpy4	GCTCGTCCCACAGCTCCAAA	Brie
Cnpy4	AGGTGCTAGACACTGGCAAG	Brie
Cnpy4	TTGGGCTGAGGCGACAAAAG	Brie
Cnpy4	GGGCTCACTAAGATACGCCA	Brie
Colq	ACACATATGACACTTACCCT	Brie
Colq	GCCAACTTTCATCAACAGTG	Brie
Colq	CATTCACAGGGGGTCCGCAA	Brie
Colq	ACAGGAAGACCAGGAAAACG	Brie
Commd6	GCCCGTACTCACCTCCGACT	Brie
Commd6	CTGAAGGTGGCAGATCACTC	Brie
Commd6	TTACGTGGCAGTGATGCTGA	Brie
Commd6	ATCTCTCAAGTATCCTTACG	Brie
Comtd1	CGAAGCTGGGACGGCCCATG	Brie
Comtd1	CAGTCCTACTGACCAGTCGC	Brie
Comtd1	CTGTTAAGATGAGCTCCTAG	Brie
Comtd1	CAACCTCGCAGGTCACCACG	Brie
Copg1	GGCTATGAAGCACCCTTCAG	Brie
Copg1	CTACTGCATGATGATCCGAG	Brie
Copg1	TGGTCAAATAGCACATGCGG	Brie
Copg1	TCGCTTTATCTACAACCGTG	Brie
Copz1	TCTGGCTCAGGGAATCGAAG	Brie
Copz1	TGGCAGCTCCTATGAAAATG	Brie
Copz1	TTTCAACAAGACCCATCGGA	Brie
Copz1	TCTGTTGGAAGGATTGACAG	Brie
Cox6b2	ACACGGAAATAGTACTCGCA	Brie
Cox6b2	GGGAAGCGCGGATCAAAGGG	Brie
Cox6b2	CGTTGTCCATTGGCCCGGAG	Brie
Cox6b2	GTGAAGACCATGAATCGCCG	Brie
Cpox	TGGGCGCATAAGGATTCTTG	Brie
Cpox	ACCGACATACTTGAACCAAG	Brie
Cpox	CGGACCCGCCTCTAGCCCAG	Brie
Cpox	GAAGCAGCGAACCAAATGAG	Brie
Cpped1	GGAGGCATCGTACAAGAACT	Brie
Cpped1	AGTACTGAAAGCCGTCGACC	Brie
Cpped1	TACCTGGCATGGCATGAACG	Brie
Cpped1	GAGGAGTTCTGCCAGACATG	Brie
Cpsf3	GCACGACATTGTCAACAGAG	Brie
Cpsf3	CTTACTGACTGATCAACAGA	Brie
Cpsf3	GGAATGGCGTCATCATCGCG	Brie
Cpsf3	ATTCCCAGACTAACCACGTG	Brie
Creb1	ACAGCTGGCTAACAATGGTA	Brie
Creb1	ACAGATTGCCACATTAGCCC	Brie
Creb1	GAAGGGAAATCCTTTCAAGG	Brie
Creb1	ACTGCTAGTTTGGTAAATGG	Brie
Crebbp	CATACTCGAGATATCCGATG	Brie
Crebbp	AGCTCTGAAAGATCGCCGCA	Brie
Crebbp	TGAACCTACTGAATCCAAGG	Brie
Crebbp	TAATGAATCAGGCTCAACAA	Brie
Csn3	ATATTGATTGAAGTTCAGGA	Brie
Csn3	CTCCAGCCCCAATCTCCAAA	Brie
Csn3	CAGGCAAAGATGGCCTGTAG	Brie
Csn3	GAAGTAGTCTAACAACAAGT	Brie
Cstf1	CCGAACTCTTTACGACCACG	Brie
Cstf1	CCACAAAGGCCCGTGCCGCG	Brie
Cstf1	GGTTACATTAGTATCGCCAA	Brie
Cstf1	GATGTCATACAGGCGAAGCG	Brie
Cstf2	AGACAGCACTTAGTGCCATG	Brie
Cstf2	CCTACCAAAGATTGAGCCTG	Brie
Cstf2	ACAGGTAGTGATGAGAATTG	Brie
Cstf2	ACCACGAGGAGTTGGGACGT	Brie
Ctbs	CTGGTCACAGATTACAACTG	Brie
Ctbs	CCAAAGCACAGTATATGGAT	Brie
Ctbs	CTCACGTTGGAAACTCTCTG	Brie
Ctbs	TGACCTCGAAGTCGGGACGG	Brie
Ctdsp2	CACTGGAGGAGATCGGACTG	Brie
Ctdsp2	TCCTCGCCTAAGAAACCCCG	Brie
Ctdsp2	ACGTCGATGAGTTCCTGAGA	Brie
Ctdsp2	CAAACAGCTCACCTGGTGCG	Brie
Ctnna1	TGTGGGCAATCGTGATCAGA	Brie
Ctnna1	CCAGGAAAGAATCTGATACG	Brie
Ctnna1	GGTGACTACATGAATGACTC	Brie
Ctnna1	CCTGCACACGTGATGACCGT	Brie
Ctsm	CACTATGTGATGGAAAATGG	Brie
Ctsm	TGTCACTCCTGTGCAGACAC	Brie
Ctsm	TCAACATCCAAAATGGGATC	Brie
Ctsm	GAGGCCTAGAACAGTCCACA	Brie
Ctu1	GGAGCTACACATATTGTGAC	Brie
Ctu1	GGAGTGCGTGTATGCCCCTG	Brie
Ctu1	GCCTACGAAGATCTCTTCGG	Brie
Ctu1	ACGGCCACTACAGCGCCCGG	Brie
Cuta	TCCCAACGAAAAAGTCGCCA	Brie
Cuta	TGGATGTGATCTGCGGGATG	Brie
Cuta	TGAATGGAAAGGAAAGATCG	Brie
Cuta	GCGCCCGGCGTCTTGCTCGG	Brie
Cwc27	GGGAGCCTACCTGACTGACT	Brie
Cwc27	CCTGGCTTTATAGTCCAAGG	Brie
Cwc27	ACATAGAATCAAGAGTTGTG	Brie
Cwc27	GAGATATTGACATAGAGTTG	Brie
Cwf19l1	ATATCTTACTCACGTCCCCG	Brie
Cwf19l1	TCGCCGTGAGCTTGAAACCG	Brie
Cwf19l1	TGTGCTTGGTGCCAATAACG	Brie
Cwf19l1	CGCCAGCGCTATGAAGCGAG	Brie
Cx3cl1	GATGACCTCACGAATCCCAG	Brie
Cx3cl1	ACTGACTACTATTTCCCAGG	Brie
Cx3cl1	GGGTGGACAATGTGACACCT	Brie
Cx3cl1	GGCCAACCCCCATGGGTCCA	Brie
Cxcl10	TGACGGGCCAGTGAGAATGA	Brie
Cxcl10	ACTGCATCCATATCGATGAC	Brie
Cxcl10	ACTCACATGATCTCAACACG	Brie
Cxcl10	CAGCGGACCGTCCTTGCGAG	Brie
Cyb5d1	CCAATGATTTCGGAGTACCC	Brie
Cyb5d1	AGCGGAACACAACCAGCTCG	Brie
Cyb5d1	GCATGAGATACCGTACCCCG	Brie
Cyb5d1	CAATCTAACACCGCTTGTCG	Brie
Cyfip1	GAACTTGGTGAGCGCATAGT	Brie
Cyfip1	TTCAGAGAAATGCCATCGAG	Brie
Cyfip1	GCAGATGATCCAGATCCGTG	Brie
Cyfip1	AAACGCGCTGTGTAATCAGA	Brie
Cyp20a1	GCATGAAAGATACGGGCCTG	Brie
Cyp20a1	CTTCATCGACTCCTTAACAC	Brie
Cyp20a1	CCAGCTGCATAATAACTGCA	Brie
Cyp20a1	TTTGTCACAAGGATGGTACT	Brie
Cyp26a1	GGGAAGCCCATGGTACCGGG	Brie
Cyp26a1	CTACGTGCCCGTGATCGCTG	Brie
Cyp26a1	CCTTATACACGCGCGCATCG	Brie
Cyp26a1	TGATGGGCGCGGATAATGTG	Brie
Cyp2c54	GTGGGTACTTCAATAGGAGT	Brie
Cyp2c54	GAAAGAGGGAAGCTTCCCCC	Brie
Cyp2c54	TGACTTCACCTGCAACCAGG	Brie
Cyp2c54	ACTTCTCACTCATGACTCTG	Brie
Cyp2j11	AGATGAAATCATATGTTCTG	Brie
Cyp2j11	AGAGGCTTACCATCTTGTGA	Brie
Cyp2j11	GTTGCCTTGCAGCTAAACTG	Brie
Cyp2j11	CCGGTGACTGTCCATCATAC	Brie
Cyp46a1	ATGGAGACCAGTATGTTACT	Brie
Cyp46a1	CAAACACAGTCTGAAGCGCG	Brie
Cyp46a1	CGGACTCGTGACAATGACTG	Brie
Cyp46a1	ATCCTCACGCAGATCCTCAA	Brie
Cyp4x1	AAAGTGATACATCAATACAC	Brie
Cyp4x1	GGACATCCTAAAACCATGTG	Brie
Cyp4x1	GATGTGTTCAAAAACCTCGA	Brie
Cyp4x1	CACCTATGAGTCTTACGTGA	Brie
Cypt3	AATGTAATTCTGCTACGAGA	Brie
Cypt3	AGGGGGAACAATCACTTAGA	Brie
Cypt3	AGTCCACGGGTCTAGAGCTG	Brie
Cypt3	AAGGAACGATGAGATCTCTT	Brie
Cys1	GGGCCCCCAGGCCTCCGACT	Brie
Cys1	AGGCCCGGGAGAGACAGCCT	Brie
Cys1	CGACCCGCGACGCCCTCCGG	Brie
Cys1	CCCCAGGAGCTGACCCCACG	Brie
Dap3	CACAGGGCCTAACCCGAGTG	Brie
Dap3	AGTACCTGCATCATGTACCG	Brie
Dap3	TTGCACAAAAATGAACAGCA	Brie
Dap3	TCTTTGGGTAAAAAACTGCC	Brie
Dars	TGCTTGTATGAACTCTTGCA	Brie
Dars	AACAAAGGAGGCATACCCTA	Brie
Dars	TTGACGTAGAAGGTGTTGTG	Brie
Dars	ATAGGACACAGTAAAAACAT	Brie
Dazap1	TTTCGAGGACGAACAATCAG	Brie
Dazap1	CCGAAGCCGTGCACACCTCG	Brie
Dazap1	TGGCTATGGCCCACCCCCTG	Brie
Dazap1	GCACTGTCCCCACACAATTG	Brie
Dcaf7	AGTCACCACTTGTTGCCAGG	Brie
Dcaf7	GCTTTGTGGTAGGGTACGGG	Brie
Dcaf7	GCACGTTGTGTCAATGCTTG	Brie
Dcaf7	AGACCCATCAGCGCCCACAG	Brie
Dcbld1	GCAAAGCTGCCATCCACGCA	Brie
Dcbld1	TGACATCTAAGAATTATCCA	Brie
Dcbld1	TTAATAACCTGTTTGGAACG	Brie
Dcbld1	AGGAATGAATATTACAACTG	Brie
Dclre1a	TGAGGGAAAGCGCATCAGAA	Brie
Dclre1a	TTGACGAACTCTGCACACTG	Brie
Dclre1a	AGCAACATAGAACTCGCAGA	Brie
Dclre1a	ACCAGAGGATCACCGCGCAA	Brie
Dclre1b	TGAATGGTCAGAGTACGGGA	Brie
Dclre1b	TCCACTGAAGCATGGCAGAG	Brie
Dclre1b	AGAGAAACATGACAGAACCA	Brie
Dclre1b	TGCTAGACAAACCCACCGTG	Brie
Dcp1a	AGGTAAGTGGGGAACTTGTG	Brie
Dcp1a	TGGTTGTTCCTTTGGCAAGG	Brie
Dcp1a	GCCCCTCAGTCTGAAAACCT	Brie
Dcp1a	GCTCAAATATCTCCAGTCCT	Brie
Dctn4	ATTCTCACCGAAAAAGCCAA	Brie
Dctn4	GGCATGGCAGACAAATCTGT	Brie
Dctn4	TGCCTGAAGACTATTACACG	Brie
Dctn4	GCTGGAATGTGTGTCGCACG	Brie
Dcun1d4	ACTTATCTGCAAAAAAAAGC	Brie
Dcun1d4	CTACCATACCCTTAACAAGC	Brie
Dcun1d4	AAATTGGATGCACAAAACAT	Brie
Dcun1d4	CATATTCATAAAACCACTCC	Brie
Ddx23	GTTGGATGAGATGACGGACA	Brie
Ddx23	CAGGTATAAAGAACGACACC	Brie
Ddx23	CGCTCACGGGATAGGCGTAG	Brie
Ddx23	AGATTGTGATCGCCACCCCG	Brie
Ddx59	AGACATAAAAGGCATCCAGT	Brie
Ddx59	GAAGACAGTGCTTCTCGTAG	Brie
Ddx59	AGAGTATATCTGTGACAAGA	Brie
Ddx59	TATTATCCGAGCTTTCTCTG	Brie
Defa-rs7	CCTGGAAGGCCAGCAGGATG	Brie
Defa-rs7	ACAGCCTGGTCCTCTTTCCC	Brie
Defa-rs7	TGAGGAGCAGCCAGGGAAAG	Brie
Defa-rs7	CTGGAAGGCCAGCAGGATGA	Brie
Defb42	GAAACACAAGCCTTCGATTG	Brie
Defb42	CTTTGGTTGTAAGTTAGGGT	Brie
Defb42	ACAGTAAGCATGAAAGACGC	Brie
Defb42	CGCTGTTCGATCGGGAATAA	Brie
Desi1	CCAGACTCTGTGGTTGATGT	Brie
Desi1	TCGTACACGTAGAGCTTCAC	Brie
Desi1	TGTTACAGTTGTGTTCAAAG	Brie
Desi1	CGGTATTTCCAGCTGTACCC	Brie
Det1	CTTGAAATCTATGAGTACCA	Brie
Det1	TCTGCTGCACATTACCAACG	Brie
Det1	GCTGCACAGACAATATGGCC	Brie
Det1	GCGAGGACGTAGTGACGCTG	Brie
Dgcr8	GTGTGCAAAGATGAATCAGT	Brie
Dgcr8	TACAGTTCGGGTCTATGAGG	Brie
Dgcr8	GTGGACGCTTTACTAGAAGA	Brie
Dgcr8	CCTGCACAGAGAGTCTCGAG	Brie
Dhodh	GGTATGGATTCAACAGCCAC	Brie
Dhodh	GTAGAAATGGTCGTCCCCCG	Brie
Dhodh	TTGATCCAGAGTCGGCGCAC	Brie
Dhodh	ATAAATTCCGAAATCCAGTA	Brie
Dhx8	TGGCATACTGAGTGAGATCG	Brie
Dhx8	CCCAGGTCGAACCTATCCAG	Brie
Dhx8	TCTGACCCTATAGACCATGT	Brie
Dhx8	TAATTGTAATTGGAGAGACA	Brie
Dicer1	TCAGCTACATAAAATCGATG	Brie
Dicer1	AGAGCTGGACTTACATGACG	Brie
Dicer1	GCAGTGTTGATTGTGACTCG	Brie
Dicer1	AGGTACGTATTACTCAGTAG	Brie
Dkkl1	TCTGCTGAGAGTCGACATCA	Brie
Dkkl1	AAGGTCTCGGAAGTCCATGG	Brie
Dkkl1	CAGCCACCTACAGATAGACA	Brie
Dkkl1	GAGCCAGAACGGAACCCGGA	Brie
Dld	GCAGTAAAAGCATTAACAGG	Brie
Dld	GGTGGAACATGCTTGAACGT	Brie
Dld	CAAAAACATCCTTGTAGCTA	Brie
Dld	AGAGAAGCTGGTTGTTATTG	Brie
Dnaaf3	GGCGCAACCTCGAGTCCCAA	Brie
Dnaaf3	GGCTGCGCGCGGATACTGGG	Brie
Dnaaf3	TTCCTGGATATGGATAACTT	Brie
Dnaaf3	CACCACAAGACTTGCTACCA	Brie
Dnase1	CTCACTGACTACATAGCGGT	Brie
Dnase1	CATCTAGGTAAACATCGTAG	Brie
Dnase1	TCATAGCGACTCAGGATCTG	Brie
Dnase1	TGGGGAAAAGAACTTAACAA	Brie
Dnase1l1	GAAGCACCATGATATCACAT	Brie
Dnase1l1	AGAGTGAAATGGGCCACAAA	Brie
Dnase1l1	TGAGCAGGGGAGCCATAACA	Brie
Dnase1l1	TCCTAAACAGCTCATTGCTG	Brie
Dnmt1	CATCACGGCTCACTTCACGA	Brie
Dnmt1	CAGAGCCCTATCGCATCGGT	Brie
Dnmt1	ACCTCGGGCCAATCAATCAG	Brie
Dnmt1	TAATGTGAACCGGTTCACAG	Brie
Dnmt3a	CTTACCAGTATGACGACGAT	Brie
Dnmt3a	GATCATTGATGAGCGCACAA	Brie
Dnmt3a	AGTTTACACCGACATGTGGG	Brie
Dnmt3a	CAGGCCGAATTGTGTCTTGG	Brie
Dock9	CAGTTTGTCGCATCGAACCA	Brie
Dock9	AATGCAAGAAAAGCGGAACG	Brie
Dock9	GTTCATGGTTGCACACCACG	Brie
Dock9	AAACCCAGAATTCTACGATG	Brie
Dok4	GTGGTACAAGACACTGTCCG	Brie
Dok4	GGGGGTTGTGTATGTCCCAG	Brie
Dok4	GAGAAGTCCGTGTGCCTCCG	Brie
Dok4	TTGACCCACAGATTTACCGG	Brie
Dot1l	TAGGTTAGCCTTGTACTGCG	Brie
Dot1l	GCTGTGTGACAAATACAACC	Brie
Dot1l	GGGAACGGATCGCCAACACG	Brie
Dot1l	TGGCTGGCCGGAAACGTGGG	Brie
Dpep3	AGTCTATCATCATGCCCAGA	Brie
Dpep3	CATACGCACCCATCCACAAG	Brie
Dpep3	AATCTGCGCAATTTCACCCG	Brie
Dpep3	TGATGGTGACACTATCCATG	Brie
Dph1	CAAGACTCGGAAGTCTTGAA	Brie
Dph1	TGACAGACTCCAGATGAAAG	Brie
Dph1	GTGGCCTTACAAATGCCAGA	Brie
Dph1	ATCCACACAGCAAGCCCCAT	Brie
Dpm1	TGATTAATTTGGCAGCCGTG	Brie
Dpm1	GAGAAGCCCCTTCTACCTCT	Brie
Dpm1	TCTCTGGAACTCGATACAAG	Brie
Dpm1	ATGGAATCAAACACGCCACG	Brie
Dpm3	GGCCACAGGACCTCTCGGCA	Brie
Dpm3	AAGTTAACACAGTGGCTTTG	Brie
Dpm3	GCGATAGCCCACCGTGCCCA	Brie
Dpm3	ACCAACAGGTAGGCAGGCAG	Brie
Dpp9	GGTGGCAAACATCGAGACTG	Brie
Dpp9	ACATAGAGGTGATGTTCCAG	Brie
Dpp9	TCTTGCATTCGTTGGCACGA	Brie
Dpp9	GCTTACCGAGGTAATAGAGA	Brie
Dpy19l4	GTTACAAGTTGGCTTATGAG	Brie
Dpy19l4	CATCATGAAAGTGTACGTCG	Brie
Dpy19l4	AAGATTCAAGGTCACCGGCA	Brie
Dpy19l4	AAGGCGCCGTCATTCGAGAG	Brie
Dpysl3	ACCTGAGTCTAGCCTGACAG	Brie
Dpysl3	CGATGGTCTTCACACCTCCG	Brie
Dpysl3	AGGCCACGTTCTGAGCAGAC	Brie
Dpysl3	TTGTATTTCAATAGGCCACG	Brie
Drg1	TTGGCACCTTCAATAATACC	Brie
Drg1	AGCTGACGACCTCATTGACG	Brie
Drg1	AAAGCCACAGCTCATCACCT	Brie
Drg1	ACTCTGCTAAGTAACTTAGC	Brie
Dusp16	TATTGTATTCCACAAATGGT	Brie
Dusp16	CAGACTCACCTGCAAGCAGG	Brie
Dusp16	AGATTGGGAAGAATTCGAGT	Brie
Dusp16	TTTGTGAGAAAATCCTACCA	Brie
Dusp23	GTGGACGAGGCCAATGCCCG	Brie
Dusp23	AGGGGGTCCGCGCTCCGTCA	Brie
Dusp23	TGCGCATTCGGTGCAGCGTG	Brie
Dusp23	GGGACGGCGGGCAAAAGTCA	Brie
Dusp28	GTTCTTGCAGTACACGAGAC	Brie
Dusp28	AGACGGCGGCTGAGCGACTG	Brie
Dusp28	TCAGCTGGGTCGTCGAACAC	Brie
Dusp28	CATTCCCGATGAAGAGCGCG	Brie
Dusp5	ACACTACAAGTGGATCCCCG	Brie
Dusp5	CTACAGACCAGCCTATGACC	Brie
Dusp5	CCTTTAAGGAAGTAGACCCG	Brie
Dusp5	CCGGCGGGAAACATTCAGCA	Brie
Dyx1c1	TGCTGTTGGGAACACTCGAG	Brie
Dyx1c1	GATAGCCTTTCTGTGCCGGG	Brie
Dyx1c1	GAAGACCAGAGATACGCACT	Brie
Dyx1c1	ACCAAAGCTCTAAAACCTCG	Brie
E330034G19Rik	GATCTATAAGAATCAACTGG	Brie
E330034G19Rik	CATCTCAGTGCAATCCAGCA	Brie
E330034G19Rik	AATGCTGAGTCAGGAAAACA	Brie
E330034G19Rik	CCTGAACAGGAAAACCACTG	Brie
Ebf3	TGGTCATTGAATCTATGAGG	Brie
Ebf3	ACTGCTTAGACTTGTAGGAG	Brie
Ebf3	TCACCTGCACATGATCTCGT	Brie
Ebf3	TGCCACTGTGATCATAATCG	Brie
Ebf4	AGTCAATAAGGCGCACGTAG	Brie
Ebf4	ACCACCCCGACACATCCCTG	Brie
Ebf4	TGGAAGCGGCGCATGTCTCG	Brie
Ebf4	GTCTCCGATGATAATGACGG	Brie
Eci3	CCATTTACTACTGCAACCAG	Brie
Eci3	TGCACTTAAAAATGCCAGCA	Brie
Eci3	AAAAACTTGATTAATGACGC	Brie
Eci3	TAAACAAACGTACCTTGGGT	Brie
Edc4	TTCTGCCAGTAGACCACCTG	Brie
Edc4	AGATAGAACTAAAGCACGCG	Brie
Edc4	TGTGGTGAAAGGCCATAGCA	Brie
Edc4	TCAGTGTCAGCACTTCGGAG	Brie
Edf1	TCACGACAGGGTGACCCTGG	Brie
Edf1	CTTCTTGCGCAGCACCGTCA	Brie
Edf1	ATCTTAGCGGCTCAGCGACG	Brie
Edf1	CAAGCTCGACCGGGAGACCG	Brie
Eed	ACAAATACGCCAAATGCACC	Brie
Eed	CAGCAACTGCTAATAGAGGG	Brie
Eed	ACTCTTGTGGCAATATTCGG	Brie
Eed	TTATACGAATGCCATTCACA	Brie
Efcc1	CGATCTCATTCTCCACGCCG	Brie
Efcc1	GATTCGGACACTACTCCAGA	Brie
Efcc1	TGCTCGCTAAGAGCTCCGCG	Brie
Efcc1	CCCCTACCCACAGGTCGGAA	Brie
Efna1	GGCATGCCAACCCCAGTCCA	Brie
Efna1	GCGATACACACTGTACATGG	Brie
Efna1	CAGAGTCGTCCTCGTAATGT	Brie
Efna1	GCCCGGGCTCAGGTTCCGTG	Brie
Efnb2	GCACCGATGGCAACAGCGCG	Brie
Efnb2	GAATTCAGCCCTAACCTCTG	Brie
Efnb2	CTGGTACTATACCCACAGAT	Brie
Efnb2	GGTCTGGCACAGTTGAGCAG	Brie
Egln1	CGGCAGTACTGCGAGCTGTG	Brie
Egln1	CCCGGAGACCGGCTAAGCGG	Brie
Egln1	GAGCCCGGCTGCGAAACCAT	Brie
Egln1	CTCCAGAGCCAGCTTCAACG	Brie
Eif2ak4	GTAGGTGTAGTCTATAGCGG	Brie
Eif2ak4	ATTCTGGCAGAGCACGTCAG	Brie
Eif2ak4	CTGCAAGCAGACACTTCCGC	Brie
Eif2ak4	CTGCGGGACACCATTGACCA	Brie
Eif4e1b	AGAACCACAGAACCCACCTG	Brie
Eif4e1b	AGCAGAGCCTACCTTGAACA	Brie
Eif4e1b	GACAACAGAAACAAGCAGGG	Brie
Eif4e1b	CCACAGAGAACATCCACCAG	Brie
Elp3	GCGATGATATCCACCAGGCG	Brie
Elp3	TACCCAACCCTGGTTATCCG	Brie
Elp3	GATGCCTGACCTGCCGAACG	Brie
Elp3	TATTCAACCCAGTCTTACAC	Brie
Elp5	AAGGTCCTCTAAAAGCCTTG	Brie
Elp5	GGAAGGGCGTAGTCTCCTGA	Brie
Elp5	AGCGAAGAAGAGTTTCGCGA	Brie
Elp5	GCTTGACAGAGTGTAACACA	Brie
Emc4	CCAGCGTGCAAGAGACCGAC	Brie
Emc4	TCATACACACCATCATAGTA	Brie
Emc4	GTCCACTGCCCCGGTCACTT	Brie
Emc4	GGGGGCCTAGTGGCCAACCG	Brie
Emc6	TGAAGCCGTAGAGGCCGGTG	Brie
Emc6	CCGGCAGTAATCCAGGACCG	Brie
Emc6	ACAGCGCTGACACTGAGGTC	Brie
Emc6	AGGGCCGCCGTTCATCAGCG	Brie
Emilin1	GAGGGCCGGTTACAGCTAGT	Brie
Emilin1	ATGATACTTCGGGAACAGTG	Brie
Emilin1	ACAGTGCTAAGTGGACGCAG	Brie
Emilin1	TGCCCATTGTTACCTCCACG	Brie
Entpd6	ACAAGCTGTACTCCTACAGG	Brie
Entpd6	TTAGACAGGTTACCTCCAGG	Brie
Entpd6	TCTATGTTGCCTATATCAAG	Brie
Entpd6	GGCTGGTTACCTCGACACGT	Brie
Ephb1	CAGCACGTATCGATGGGCTA	Brie
Ephb1	GATAGATGTCTCATTCACGA	Brie
Ephb1	GTGTTGTAGCCTGTCCTGCG	Brie
Ephb1	TCATCCAATAAGGCTCCCCA	Brie
Epn3	GGATAGTGTAGAGGTTCTCG	Brie
Epn3	CAGGTCTGAGGCATAGCGCG	Brie
Epn3	CCAACGTCGTCAACGGGACA	Brie
Epn3	TGGCGGAGGCTCAATGACAG	Brie
Epo	TGAGGCGTGGGGGAGCACAG	Brie
Epo	GCGACAGTCGAGTTCTGGAG	Brie
Epo	GAGGCTACGTAGACCACTGA	Brie
Epo	CTATGCTTGGAAAAGAATGG	Brie
Eps8l2	TACAGATAGTCGATTCTTGG	Brie
Eps8l2	CCCAACAGGCTATCGCAGGA	Brie
Eps8l2	GTCTAGATCATCAACACATG	Brie
Eps8l2	ATTCATCATGGACAAGAGTG	Brie
Ermp1	GATGTTGAGTAATAAAACCA	Brie
Ermp1	TGGTGCTGAGCCGGACCTCG	Brie
Ermp1	ATTGCGTACCCTTCTCGTGT	Brie
Ermp1	GCATCTCCGTAGATATACAG	Brie
Esf1	AGCAGTTTGTAACATGGACT	Brie
Esf1	AGTGGTCCTGATCTTGCAAG	Brie
Esf1	AGAGTTACTAAGTATTCCGG	Brie
Esf1	CTCCTCTTCATCCTCGCTAG	Brie
Esp18	TATCAAACAATACTTCCTGA	Brie
Esp18	TTCAGATCAGCAGATATCTC	Brie
Esp18	ATGATGAGGAAAAACATCAG	Brie
Esp18	TTTGATACACCAGAATGATG	Brie
Etv3	AGGTGGGAAATGGAACCGGG	Brie
Etv3	GGACATTAAGGACCCCTCCG	Brie
Etv3	CAGTGGTAACCCCTGACTCA	Brie
Etv3	ACCATGAGCCCTGGGTAACG	Brie
Etv4	CCCCTATCAACACCAACTGT	Brie
Etv4	GAAGCGCTGATGGTCCCGCA	Brie
Etv4	TGTGCTCACCAAGGTACCCG	Brie
Etv4	ATCAATGTACCTCCACCCAG	Brie
Exosc5	CCAGGACAGAGGTATCACCT	Brie
Exosc5	CAGGAATACCTGTGAAGCTG	Brie
Exosc5	CCCCCGGACCTCAATCACCG	Brie
Exosc5	CCTCAGGATCACTTCAAGGG	Brie
Exosc8	CTCATTTGTCTAGACTACGA	Brie
Exosc8	AGAGCCACAACTGTCAACAT	Brie
Exosc8	CACCGACATATCCTCTATCG	Brie
Exosc8	TTTAACGCCACAAATGACCG	Brie
Ezr	CAAGTTCTACCCCGAAGACG	Brie
Ezr	CTGGGTACCTCAGCTCGGAG	Brie
Ezr	CGCGCCTGAGAATTAACAAG	Brie
Ezr	CCAAGGGAAGCCGATCTTTG	Brie
Faf2	AGGCACTTAACGATGCCAAG	Brie
Faf2	GAAGGATCGGCGAATGACTG	Brie
Faf2	GTTCTACAAACAAGCCTGAG	Brie
Faf2	TCAGCTGTATTAACCTGTAG	Brie
Faim	GAGTGGATGTTCAAGTTGGT	Brie
Faim	ATGGGACCACATCAGGCAAG	Brie
Faim	TATGGCATCTATATTGATGG	Brie
Faim	CTTCGCATACGAGTACACGC	Brie
Fam102a	CTGCAGCTGACGTGTAAAGG	Brie
Fam102a	AGAGGACCCCGTTCACGAAG	Brie
Fam102a	ATGGATTTGGCGGTAGACGG	Brie
Fam102a	TGCAGGAGAACTGTGTACGA	Brie
Fam120a	AGGAGTGGGCAGCTTACAAG	Brie
Fam120a	ACTTACCTAAGTAATGTGGT	Brie
Fam120a	GAGTGGCAGCCCCAATCACG	Brie
Fam120a	CTACGTTTGTACCTTCAGTG	Brie
Fam122c	CCTGTATCACATCTGTGTTG	Brie
Fam122c	TCCCCCTTTCTGAATCAGCA	Brie
Fam122c	CACCCAAATCCATTGACCGA	Brie
Fam122c	GGTTGGCAGATGTACGACTG	Brie
Fam151a	ATCAATGCTGACATCCTGAG	Brie
Fam151a	CTTGTAAATAGGCGATGTCA	Brie
Fam151a	GGAGATCTTCTACTGACACG	Brie
Fam151a	GTACTGGCCTCATCTCAGAA	Brie
Fam169a	CACGCCTGCAGAAACAAGAT	Brie
Fam169a	AACCTCTGAACCTTCTAGAG	Brie
Fam169a	CTCGGAGCAGCCATCTAAAG	Brie
Fam169a	GTCTGATTGCCGCCATAGAG	Brie
Fam170b	CTGAGAGTAGGACTGATACT	Brie
Fam170b	AGTTCATCAAGCGTCAGCGG	Brie
Fam170b	GGAGGAATGAGTCATCTCCG	Brie
Fam170b	GCCGCGCACAGTCTGCACGT	Brie
Fam187a	GACCGAGTCTTAATGTAGCG	Brie
Fam187a	GTTGCCAGATGAGTACTATG	Brie
Fam187a	ATCAAAGTCTGTGAGCACCG	Brie
Fam187a	ATAAAAATAGTCCCCCTCAC	Brie
Fam204a	ATGTTTAAGGGAATCCCAGA	Brie
Fam204a	TGATGTTGAATCAGATTCTG	Brie
Fam204a	GCAGTGTCAGACTTCCCGAC	Brie
Fam204a	GTCCTCAAATGAGACCCAGT	Brie
Fam20a	GCGGTATTACCGGAGGAAGG	Brie
Fam20a	GGGTACCGCCAACAGTAGGG	Brie
Fam20a	AAGCCATGTTCAAACCCATG	Brie
Fam20a	CGGCTGGGATGCTCAACCCG	Brie
Fam20b	CAGAAACATCGACATCCCTG	Brie
Fam20b	CTGAGCACCTTCCTAACTGT	Brie
Fam20b	AAGTTGTCTTTAAGCCTAAG	Brie
Fam20b	TACATCAGCTGCCAACCGAG	Brie
Fam222b	GTGGTGGTGGTATACCCTGA	Brie
Fam222b	GGGGAACCTTCACACTGTTG	Brie
Fam222b	GGGTGGCCGCCATTGAAAGG	Brie
Fam222b	TCCCATGGAGCACACCCACG	Brie
Fam47e	CTTCCCTGCGAGAACACTGT	Brie
Fam47e	GCATAGCCGAAGCCACGCAA	Brie
Fam47e	AAGCGGGTAAAGATGAGGTA	Brie
Fam47e	CTCCATGATGACGTACACAG	Brie
Fam98c	TCCAGCTGCGAGTTAAGGAG	Brie
Fam98c	ACTTCGGGAGTTTCATGACA	Brie
Fam98c	TCTTGCATCTAAGGCTCCAG	Brie
Fam98c	GCCCTGAAGTCTGCACACGC	Brie
Fancg	GATGAGTACCGACCACCTGG	Brie
Fancg	AGACATAACTCTGGTATACA	Brie
Fancg	TCAGGATTATACAATTACAG	Brie
Fancg	TTGACTGAAGCCCTGAAAGT	Brie
Fap	ATGCACTCGTCTGCTATGGT	Brie
Fap	AATGCTATTCAAATTACAAG	Brie
Fap	ACCACCTACCCTCACCACGT	Brie
Fap	CATAGATACTGAATTGGACG	Brie
Farp2	GCAGACGGCACAGTAAGACT	Brie
Farp2	TACAGAACGAACCTATCTGA	Brie
Farp2	AGGTGATCACCAGCGAATCG	Brie
Farp2	AAGACCTGCCCGTCACACTT	Brie
Fas	CATTTGCATACTCACACGAC	Brie
Fas	GAGGACTGCAAAATGAATGG	Brie
Fas	CAGTTAAGAGTTCATACTCA	Brie
Fas	TATTTATATATCGAAAGTAC	Brie
Fat1	TCCGTCGCTCGAATCACCAG	Brie
Fat1	GTGCGCGCCCATCATAACCG	Brie
Fat1	ACGGTCAAACGGTATCCCGG	Brie
Fat1	ACGACCTCGGTATACCCCAG	Brie
Fbp1	CACAAGAACACAGGTAGCGT	Brie
Fbp1	TGGCTCAACCAATGTGACTG	Brie
Fbp1	AACATCTACAGCCTTAATGA	Brie
Fbp1	CATGGCAAGGACCAACATGG	Brie
Fbxo11	ACAGCATGGTGGGATTTATG	Brie
Fbxo11	GTTCACATTTGATCATGGCA	Brie
Fbxo11	TCGGAACAACGCCGGCGAGA	Brie
Fbxo11	ATGTTACAATGCTTGATAGT	Brie
Fgfr3	TCTGTTACCTGTCGCTTAAG	Brie
Fgfr3	TGACAAGGACCTGTCGGACC	Brie
Fgfr3	GTATAGTTGCCACGATCGGA	Brie
Fgfr3	GAGGCTGGCAGCGTGTACGC	Brie
Fh1	GCGACGTTCGGAGCACACCG	Brie
Fh1	AATTGGGCGAACTCACACGC	Brie
Fh1	CAGAGCTTCAAACTTATTCG	Brie
Fh1	CTCGTAGATTCTTGGCATGG	Brie
Fitm2	GAGGTAGCTCTCGGGCAGCG	Brie
Fitm2	CTTACCAACTACCACCTGAC	Brie
Fitm2	CACAATCATGAGCGCACAGA	Brie
Fitm2	CCCGATGCACTCACACGTTG	Brie
Fkbpl	GGCTTAGACAAACCCAAGCT	Brie
Fkbpl	TGCCTGGAGTCTATGCGTCA	Brie
Fkbpl	GGACCGCTGCCTAAACGGAA	Brie
Fkbpl	GGCTGGACAGAACTAACCAT	Brie
Flii	ACACCGGCCACGACATACAG	Brie
Flii	TGTCGTGCAATGACTTGACA	Brie
Flii	GAGAGCTTGTAGTTGATCTG	Brie
Flii	TGAGTGCCGTACTGTTCGAG	Brie
Fndc3b	GATGCTCCAAAGGACAACGG	Brie
Fndc3b	GGCTCGCTATATATTGTGGG	Brie
Fndc3b	CAGGTCAGTGCCGACCACCG	Brie
Fndc3b	GGAAGTGATAACCTACACCC	Brie
Foxc1	GAGCTACTATCGCGCTGCCG	Brie
Foxc1	ATGTCCTGGATGCGCACGGG	Brie
Foxc1	CTGCGGCGTATAAGGCCCGT	Brie
Foxc1	TTCTATCGGGACAATAAGCA	Brie
Foxred1	CCCAATGAAGACCCCAACTG	Brie
Foxred1	TGGAGCAGGACCACACGGTG	Brie
Foxred1	TTGAACTGAAGTTCCACAGG	Brie
Foxred1	ACTCCTTCTACGTTTATCCA	Brie
Fra10ac1	AAGGTTTCATCTCATAGCTA	Brie
Fra10ac1	GTACTATGGTGGCAAAAGAG	Brie
Fra10ac1	TTAACCAGTTTGGATTTAGG	Brie
Fra10ac1	AGGAGCTGGGAAGTCAACTT	Brie
Frat2	GATCGGCTCATCGTCCAGAT	Brie
Frat2	CAACGCAGTAGGGCGCCGAT	Brie
Frat2	ACAAGACCGGGACCCCAGCG	Brie
Frat2	CTCCCCCTCTGCCTCGTCGC	Brie
Frg1	GTACTTACATCTTGAAACAC	Brie
Frg1	GGACAATGGACTGTTTACAC	Brie
Frg1	TCCACCAAACTCGTGCTCAA	Brie
Frg1	GGAGACCCAACTTGATATTG	Brie
Frmd7	ACTGGACATAGCAAGGAAGC	Brie
Frmd7	AAAGATTAACACCTTCAACT	Brie
Frmd7	CTACTACCGAAATGTCAATG	Brie
Frmd7	TCAGGGTCAGTGTTAAAGAC	Brie
Fryl	TCAGGCACGTAATCCACCAG	Brie
Fryl	GATATTCAGGGACCAACACG	Brie
Fryl	CTTACTTTATATCCACCTGG	Brie
Fryl	AGGGCCCCTTTGGAACCATG	Brie
Ftcd	GCACTGTCTACACTTTCGTG	Brie
Ftcd	CACAGCTCAAACAGGCCGAG	Brie
Ftcd	CCGAACAAAACCGCGCAGTG	Brie
Ftcd	CAGGTTAAGAGCAATACGGT	Brie
Fxyd1	GACACTCACTAAGGATGATA	Brie
Fxyd1	GGATCCATTCACCTACGGTG	Brie
Fxyd1	AGAGGATCCCAGCGATAGTG	Brie
Fxyd1	AGTGAGGCCGCCGATCCGCA	Brie
Gaa	CTAACCTGGAGGTCAACGGG	Brie
Gaa	GAGTTACAGGCCCTACGACG	Brie
Gaa	ACCTGAGCTCTACAGAGTCG	Brie
Gaa	ACCATCCCCACTTTACAGCG	Brie
Gabra2	TATGATAATCGGCTTAGACC	Brie
Gabra2	GGCTAACATCCAAGAAGATG	Brie
Gabra2	GGTGCATGGGACATTCGGCT	Brie
Gabra2	GTCATTACAGTATATTCACC	Brie
Gad1	GCGGTTGCATTGACATAAAG	Brie
Gad1	CTATTCCATAAAGAAAGCCG	Brie
Gad1	GACATTTGATCGCTCCACCA	Brie
Gad1	AGATGAGAGAGATCGTTGGA	Brie
Galnt11	TCATCCCCAGTAGTTCGGGG	Brie
Galnt11	CGACCGTACGGATCTCCGGA	Brie
Galnt11	AAGCGCGAGGGATTGATCCG	Brie
Galnt11	CTGGACCTCGAGTGAAACGT	Brie
Galnt2	AGAACTCCGATGATCGCTGG	Brie
Galnt2	GTGGAATGTGATCACCACGC	Brie
Galnt2	GTTAATGACATCGATAATGG	Brie
Galnt2	CATCCCTACACGTTCCCCGG	Brie
Gareml	TCTGTGCGCCAAGACGACCA	Brie
Gareml	GGTGTGTCCGAGCCAGCGGG	Brie
Gareml	AGGTCGTAGGGGTTGCGCGG	Brie
Gareml	AGAGTATGCATCCGGTGACG	Brie
Gata4	GGCATTACGACGCCACAGCG	Brie
Gata4	CGGCGCTGAGGCTTAATGAG	Brie
Gata4	AAGGTAACTCACCGAGATTG	Brie
Gata4	CCAGCCTACATGGCCGACGT	Brie
Gatad1	TGCAGAGTCAATCTTCTACA	Brie
Gatad1	GGTCCTTCGCAGAGCAACGG	Brie
Gatad1	AGACTACGTCGTCCTCCATG	Brie
Gatad1	CCGTACTATGCTCAGATCAG	Brie
Gdf7	TGATCTCCTCCCGTACGCAA	Brie
Gdf7	TGAAGCCAGAACCCGCAGCG	Brie
Gdf7	CCCCGCCGCTCGGAGCACCG	Brie
Gdf7	TTCACAGACCAAGCAACTCA	Brie
Gdpd3	CCTCCAAACTAATCATGTGC	Brie
Gdpd3	GCAGCAGATGAGGTCGGCGC	Brie
Gdpd3	GAACGATCGCCATATCGTGA	Brie
Gdpd3	GGAGCGACTGGAGAACACCA	Brie
Ggnbp1	GTAACATCAGTTCCTCTCAG	Brie
Ggnbp1	GCTGCAGAGAGAACCCTGGG	Brie
Ggnbp1	GCCAAGGAGATAGTTCCACG	Brie
Ggnbp1	GACAACATCTTGCTCCCATG	Brie
Ghitm	ATTCCATCACAAAGAACCAA	Brie
Ghitm	GTGCTTGCAGTCGATCAAAT	Brie
Ghitm	CAAGAATTAGGACTCACCGT	Brie
Ghitm	CTCCTCTGACGATCTTAGGG	Brie
Gid4	CCCACTTCCGAGTTAAGAAA	Brie
Gid4	CTTTACAGCACGTGGACACT	Brie
Gid4	AGACGTGGATCGGAAACACT	Brie
Gid4	AAAGATTAAAGGCCTTACAG	Brie
Glrx	GATTATTTACAACAGCTCAC	Brie
Glrx	TAAATAATCTTGAATCGCAC	Brie
Glrx	TGAACTGCAAGATCCAGTCT	Brie
Glrx	CTTGGGTCTTTCTGCAGTAG	Brie
Glyctk	GCGGGAAAACCTCTACCTAG	Brie
Glyctk	CTGTGCTCAACACCATGGCA	Brie
Glyctk	GGTGTGATCAGCGTACCCAA	Brie
Glyctk	AGTGATTGCCAGTGGCCCTA	Brie
Gm10324	ATATCTGAGACAACTGTGAG	Brie
Gm10324	ATATCTGAGACCACTGTGAG	Brie
Gm10324	GAGATGACTAGATGTAGCAA	Brie
Gm10324	GGCATGGAAGAAGTCATAGG	Brie
Gm12789	AAGGTGCAAGCTTCAAGTGT	Brie
Gm12789	TTGAAGGCCTTTATGAAGAG	Brie
Gm12789	TAAGCAGTGTCCCCACAGGG	Brie
Gm12789	TTGCAGCATCTCCACACCAG	Brie
Gm12886	GTTAGAGATCGCTGCAATCG	Brie
Gm12886	TTGTGATGCCAAGTTGCCTG	Brie
Gm12886	GTTGCAGTCTTGAGCACTGG	Brie
Gm12886	ACAGACAGAAAGGAGCCACA	Brie
Gm13271	GCCGGGTCATCAGTGCCTGC	Brie
Gm13271	CGGAGCTCTGCTAGGAAGCG	Brie
Gm13271	GAGGTGGAGGACATGCCTGA	Brie
Gm13271	AACATCACACAGATGACTCT	Brie
Gm13276	GAGGCTCTGGGAGTAGCAAC	Brie
Gm13276	TAACATCACACAGATGACTC	Brie
Gm13276	GTTGCTACTCCCAGAGCCTC	Brie
Gm13276	CTACTCCCAGAGCCTCAGGC	Brie
Gm14374	TGGTGCTTTGTACAGGGATG	Brie
Gm14374	TTGTGTTTGGTGCTTTGTAC	Brie
Gm14374	GCCAGGAATGTAGCTGGCAC	Brie
Gm14374	GCCGGTGCCAGCTACATTCC	Brie
Gm14434	GAGTTCACCACTACTTGCAA	Brie
Gm14434	CATATGAGAGTGGTAGACAA	Brie
Gm14434	GAGATGACTGCTATGTGCAA	Brie
Gm14434	CCCTATGACTGTAAACAATG	Brie
Gm14440	GTTCACATGCACGTCATCAT	Brie
Gm14440	GAACTTCACTCAGGAAGAGT	Brie
Gm14440	GAGTCTCTACAAAGGTGTGA	Brie
Gm14440	GTGTGATGGTAGAGACCTAT	Brie
Gm14501	AAACGATCTACAAGGCTAAG	Brie
Gm14501	TGCGCTTCCTGCCAGTGGTG	Brie
Gm14501	CATCCTCGAACTGGCTGGTG	Brie
Gm14501	TAAGAGGAAGCTCACCTCTC	Brie
Gm15085	GATTGTGTGGTCTATCTGAG	Brie
Gm15085	GATCTTAACCAGTCATGGAG	Brie
Gm15085	TGTACTTTACCTCTCCCTCG	Brie
Gm15085	TACATGATCTTCTGGAATCG	Brie
Gm15107	CTATTTGAGAGGTCATGGTG	Brie
Gm15107	CACCACATTGGCAGATCTCA	Brie
Gm15107	GATCTCATCATGACCACTCA	Brie
Gm15107	CCTCTCCCTCGCGGATGTCC	Brie
Gm15299	AGGATCAGCCTGGACTTGGG	Brie
Gm15299	CTTGAAGAGAAGAGCCTTCT	Brie
Gm15299	TATCAGATCTCTCAACGCGC	Brie
Gm15299	TTGGGAGGCCAGCAGGGCAA	Brie
Gm1587	GTTTCCATCCTTACACAGGG	Brie
Gm1587	CTACAGCCGAGAAGAACATG	Brie
Gm1587	CCTCGGCCAGAGGAAGGCGA	Brie
Gm1587	CAGACTGAATAACCAGCCCT	Brie
Gm20865	CAGCGCCCTGGTTTGCAGAG	Brie
Gm20865	GCAGCCAACAATATTCCCCA	Brie
Gm20865	ATTTCTCACGAGTGGAAGGA	Brie
Gm20865	TCACAAAGTAGTTTCTACTC	Brie
Gm428	ACACACGTCTTTGTAACGAG	Brie
Gm428	AAGTTGCATAGGAAGCTGGT	Brie
Gm428	TGAAATCAAGATCTTCCTGC	Brie
Gm428	TCAGTCCACGGGCTATCACA	Brie
Gm4302	TATCAATCTGTGAAGTGACA	Brie
Gm4302	GCACTAAACAGTGATAAGGG	Brie
Gm4302	TATCGGCCAGCTTTCACCCA	Brie
Gm4302	AAGCTGAACAAGATGCAGCA	Brie
Gm4981	GGGTAGTGATCCTGGCGCCA	Brie
Gm4981	ACTTGAGACAGGGTTGCCCG	Brie
Gm4981	TCCTAGCACAAGCATTTGAG	Brie
Gm4981	CCCACTCAAGCAGGCAACGT	Brie
Gm5382	AAGAACTCAGGCGACTGGAA	Brie
Gm5382	AAAAGAGCCCGCTCCCAGAG	Brie
Gm5382	ACTCGTGAGGAATGGAAGTG	Brie
Gm5382	AGCTACGCACTTCCTGCCAG	Brie
Gm5414	GTTCTATGGTAGACATTATG	Brie
Gm5414	AAGCTAGCTACTCTACACAT	Brie
Gm5414	CCTCTTGAATACCTCCAGAT	Brie
Gm5414	CGAGAATGAACTTACAGCCA	Brie
Gm5549	AGAGTGGGAAAAGCTCTGCT	Brie
Gm5549	CCATGGCTTCATGCGTCGAG	Brie
Gm5549	TTTGTGTTACCTGCATCAGT	Brie
Gm5549	TACAGGTACTGGACACTCCA	Brie
Gm561	CGTAGACAAGGGACATTCGC	Brie
Gm561	GAAAAACGCCGAGCCCAGCA	Brie
Gm561	ATGTCCCTTGTCTACGCACT	Brie
Gm561	ACGGAAACGGTCGAGCTTGG	Brie
Gm609	AAAATGTTGAACAAATCACC	Brie
Gm609	TCCTTGGATAGTCATGAAGT	Brie
Gm609	AAAGCATAACACTTATGAGA	Brie
Gm609	AGGGTAAACGGAGATTCCAG	Brie
Gm6537	AGAGAGGACCCACAAGTCTG	Brie
Gm6537	TCAGGGGACACACAGCTATG	Brie
Gm6537	TTGCTTCCACACATGCTCAG	Brie
Gm6537	GCTAACCCGCTGTCTAGCAG	Brie
Gm6880	ATCAACTGGAAATCGAAGCC	Brie
Gm6880	ACACTTGTCCCTGGGCCCAG	Brie
Gm6880	AGTGCCTTTCAGGACTGCAG	Brie
Gm6880	GAATCTTGTGGGCAACTCTG	Brie
Gm826	TGGCATAAGCAGATAACGAG	Brie
Gm826	CAGCCACCTCTGACCCCAGA	Brie
Gm826	TATCTGCTTATGCCACATGG	Brie
Gm826	GGTGGCTGGAATTTGGCAGT	Brie
Gm9994	ACCGTGTCACAAAAAACCAG	Brie
Gm9994	CTAGCGTTGTAGTACTTCCA	Brie
Gm9994	TGGCTGTCTTGTGAGTCTTG	Brie
Gm9994	CATGCAGGAAACCAACCAGG	Brie
Gmds	CGAGATGGGCAAGCTCAGGA	Brie
Gmds	CCTGTTGGAGAAAGGGTACG	Brie
Gmds	GAGAAGGCCTCACCTTGACA	Brie
Gmds	TCCTTACCATAGGGTGACCT	Brie
Gmeb2	AAAGGTCAATCTTCGTGCTG	Brie
Gmeb2	TGGTTGTGGTCCAGTCACCA	Brie
Gmeb2	AACGATCCATCTGACACTTG	Brie
Gmeb2	ATTGTGTACCCCATCACTTG	Brie
Gng13	CCACTCACAGGCTTCTCAAG	Brie
Gng13	GTACCAACTGGCCTTCAAGA	Brie
Gng13	CTTCTCAAGTGGATTGAGGA	Brie
Gng13	TGTGCCCCAGATGAAGAAGG	Brie
Gng8	TTCGCAGAAAGCCAAAAGCT	Brie
Gng8	AGTGAACATCGATCGCATGA	Brie
Gng8	TGCTGAGGCCCGCAAGACCG	Brie
Gng8	TTTCTGCGAAACGCACGCTA	Brie
Golph3l	AGTCGCTTCTTACGCATGGT	Brie
Golph3l	TGGAAGAAGTATTGCTCCTG	Brie
Golph3l	TACCCTAGGCGGGTTCCAGT	Brie
Golph3l	TGTATATCATCTGGACTGCG	Brie
Got2	TTTCTGCCCAAACCATCCTG	Brie
Got2	AGCTCACCTTCCGGACACTG	Brie
Got2	CATCCTCCTCACCTTCACCA	Brie
Got2	TGGAGGTCCCATTTCAACAT	Brie
Gpaa1	AGAGTCCGATGGAGACAAAG	Brie
Gpaa1	CCGCAGGATGCCATACACGT	Brie
Gpaa1	GTGGAGGCACTAACCCTACG	Brie
Gpaa1	GTCCCTCCACTGTCACATCG	Brie
Gpkow	GTGGCTATCAAACTCCTGCT	Brie
Gpkow	TGGGTGGTGAGAGCCTACGG	Brie
Gpkow	CCTGTCTTTCGCTATCTCCG	Brie
Gpkow	AGAATCCAAGAAGTCTCTGG	Brie
Gpr12	AGAGGCGACAATGAGTCCGA	Brie
Gpr12	CCCTGACGTACCACTCCGAG	Brie
Gpr12	GCCTATCAGTAGGAACATGG	Brie
Gpr12	CTGCACAAGACAATGTCCCA	Brie
Gpr143	AGCACGGAGGATGTGGACTG	Brie
Gpr143	TGGGTAGGCTATCCACACTG	Brie
Gpr143	CACAGGGCATGGAACACCCG	Brie
Gpr143	TCAGGAGATCGGCGGGACGG	Brie
Gpr152	GATGAGGACTACTACCCTCA	Brie
Gpr152	CAAAATGGTCTTGGCCACAC	Brie
Gpr152	TGAGCGCTGTCAATAGGAAG	Brie
Gpr152	CGGATGCTTGAGATCTTGGG	Brie
Gpr158	TTGTTCACTGAGAAGACACG	Brie
Gpr158	CTGCTGTCATGTAATCCCAG	Brie
Gpr158	GGCACAAAAACTAGCCGAGG	Brie
Gpr158	GATGCGACTCTCCTCGCGGG	Brie
Gpr165	GCCCGGATTACTCCCATGCA	Brie
Gpr165	CAGGTCAAGGTATTTCCACG	Brie
Gpr165	ATCAAGTCATCAAAACCACT	Brie
Gpr165	AGACCACATGTCAAACTCGG	Brie
Gpr19	GGAGAATAGGCACGGACGGG	Brie
Gpr19	TGCTGACCTTCTCATCAGCG	Brie
Gpr19	GCACGTAGATCTGCACGCCG	Brie
Gpr19	TGCAATCCCATCAGGCCATG	Brie
Gpx4	TGGTCTGGCAGGCACCATGG	Brie
Gpx4	CATGCCCGATATGCTGAGTG	Brie
Gpx4	TAAGCCAGCACTGCTGTGCG	Brie
Gpx4	CGTGTGCATCGTCACCAACG	Brie
Grb2	AATACTTCCCGGCTCCGTCG	Brie
Grb2	TAAAATCTGACTTACGGATG	Brie
Grb2	AAACACTTACTTGACGGACA	Brie
Grb2	AAGAAATGCTCAGCAAACAG	Brie
Gria3	GTACAATGTCAGTAAAACCC	Brie
Gria3	TACCTCTATGACACAGAACG	Brie
Gria3	AGGAATCCAAGTGGTCTACG	Brie
Gria3	TGTGACGAAAGATGTATGCA	Brie
Grpel2	AGGGTCCCAGTCCATCAGGA	Brie
Grpel2	AGACGCGAAGATATTTGGTA	Brie
Grpel2	TGCCAAGTGCTGTTCAGAAG	Brie
Grpel2	GCTCTCTGACATAGCCCCCG	Brie
Gsk3b	ACTGTAACATAGTCCGACTG	Brie
Gsk3b	TATCTGTTCTCGGTACTACA	Brie
Gsk3b	CGTACCTTGACATAGATCAC	Brie
Gsk3b	CTGTATCAGGATCCAACAAG	Brie
Gsto2	TACCTGGATGACGTCTACCC	Brie
Gsto2	GTTGCACAACTCCTGACGCA	Brie
Gsto2	CTAGGTCCCGCCTTTAAGCA	Brie
Gsto2	TGATCCGAATCTACAGCATG	Brie
Gstt2	CCCCTTCCAGACGCGTACCG	Brie
Gstt2	AAAGTTCCTGTACTCAAAGA	Brie
Gstt2	CATGAGCGAGCAATTCTCCC	Brie
Gstt2	TGGCATGCCGACAACATCCG	Brie
Gtf3c1	GATCCGAGTTGCTATGAACG	Brie
Gtf3c1	GCTTCTACCATTGTACATCG	Brie
Gtf3c1	AACTACGAAGACCCAAAGGT	Brie
Gtf3c1	CAGTAAGCCAGGATACCTAG	Brie
Gxylt2	TTCCGACGGAAAATGTGATA	Brie
Gxylt2	AAAGGCGATCTTAAAGGACG	Brie
Gxylt2	CCAGCCGCGAGAAGTTGGCG	Brie
Gxylt2	CTCTGCCGGGGTTAACTCCG	Brie
Gyg	CTTACGCTTTAAATGCCGGG	Brie
Gyg	CTGGTTATACGTTTCAATGG	Brie
Gyg	CACTAAAATATGTATTCAGT	Brie
Gyg	AACAGCACAGGACTACTAGG	Brie
H2-Ab1	CAGATACATCTACAACCGGG	Brie
H2-Ab1	TCGTATGCGCTGCGTCCCGT	Brie
H2-Ab1	GGTGTGCAGACACAACTACG	Brie
H2-Ab1	AGCAGACCAGAGTGTTGTGG	Brie
H2-Q7	GTGGACGGCGGTGGACATGG	Brie
H2-Q7	CGTGCGCTTCGACAGCGATG	Brie
H2-Q7	TGGTATTGCAGAGAAAGACC	Brie
H2-Q7	CTGGTTGTAGTAGCTCTGTG	Brie
Hand2	GGAAGTAGGGGTTCTCCTCG	Brie
Hand2	CTGGACCACTCCCATTATGG	Brie
Hand2	CCTCATGGTGCACCACGGGG	Brie
Hand2	CGGCACCGCTGGCGTACTCG	Brie
Hao2	CCTGTACTTGGCAATAGGCG	Brie
Hao2	TCCTTCAATAAAATCCCAGG	Brie
Hao2	CAGTTATGCCAGCTATACTG	Brie
Hao2	ATGTGTCAAAGATAGACACC	Brie
Hapln4	ATCTTGTAGCGACCTCCGCG	Brie
Hapln4	GTAGCGCCCGTAGTCCTGAA	Brie
Hapln4	AGACAATGGTACCACCGCGG	Brie
Hapln4	TGGATATCGTCATAACGCTG	Brie
Hat1	ACAGTTCCTAGTCAGACAGG	Brie
Hat1	GAAACTGCTTTCGGTTACAA	Brie
Hat1	ACTGCCAATTACCTTACACG	Brie
Hat1	TGAGAACTTTGATTGTGTGG	Brie
Hcn2	AGGAACGCGTGAAGTCGGCG	Brie
Hcn2	CTTGCGTACGTGGTTCGTGG	Brie
Hcn2	TGGAGATTACATCATCCGAG	Brie
Hcn2	GGTTTCGTTCTCATGCCGCG	Brie
Hdac6	TCCATCCACCGATATGAACA	Brie
Hdac6	TCCCTGCACCGGTATGACCG	Brie
Hdac6	ATGATGCGTAAGATGCGCTG	Brie
Hdac6	CCTGAGACAAGAGTGCCAGT	Brie
Hdac9	AGCAGCACGAGAATTTGACA	Brie
Hdac9	CAATGGAAAGAATCATTCCG	Brie
Hdac9	GGTCCCAGTTCACCAAACAA	Brie
Hdac9	GAGACACAGATGCTCAGACA	Brie
Hectd3	ATGGACATATGAGTGCGACG	Brie
Hectd3	AGCTTGTAGAGCACTTCCCG	Brie
Hectd3	GACAGTATCGAGCTCCGGCG	Brie
Hectd3	GTGGGAATGTAAATTCATTG	Brie
Hemt1	TGTTCTCAAGGACTGCACCA	Brie
Hemt1	AGAGAGCTTTGGACATGAGA	Brie
Hemt1	ATACAGCGTCTGAGATTCGA	Brie
Hemt1	AGCACCCTAGGGAGTTCTGG	Brie
Hephl1	ACAGCGGCGCTACTTCATAG	Brie
Hephl1	GTGAAACCTTCACCTACAGG	Brie
Hephl1	CCCAGAGCAGATATCCTTAG	Brie
Hephl1	GTTTCCCCATATGGCCACAA	Brie
Hfm1	ACTACCAGTACTCTAGCTAT	Brie
Hfm1	TGATACAAAATTACATGATG	Brie
Hfm1	ACTTACTGGTGATACAGTAA	Brie
Hfm1	AGAATCCGTACCACAAGTGT	Brie
Hist1h2ae	GCACGGCCGCCAGGTACACC	Brie
Hist1h2ae	GCCGGCCTGCAGTTTCCCGT	Brie
Hist1h2ae	ACGTGGCAAACAGGGTGGCA	Brie
Hist1h2ae	GCTCCGCAAAGGCAACTACT	Brie
Hist1h2an	CACGGCCGCCAGGTACACCG	Brie
Hist1h2an	GCTCCGAGTAGTTGCCCTTG	Brie
Hist1h2an	ACGCGGCAAACAGGGCGGCA	Brie
Hist1h2an	GGCCGGCCTGCAGTTCCCCG	Brie
Hist1h2ao	GCTCCGCAAGGGCAACTACT	Brie
Hist1h2ao	CACGGCCGCCAGGTAGACCG	Brie
Hist1h2ao	TCTGGACGCGGCAAGCAGGG	Brie
Hist1h2ao	GCCGGTGCACGCGGCCCACG	Brie
Hist1h2bf	CGGCATCTCCTCCAAGGCCA	Brie
Hist1h2bf	CGCGAGCGAGGCTTCCCGCC	Brie
Hist1h2bf	CTCCAAGAAGGCCGTGACCA	Brie
Hist1h2bf	TTGGAGCCCTTCTTCGGGGC	Brie
Hist1h3d	AGGCTTCTTCACGCCGCCGG	Brie
Hist1h3d	ACCGCTCGCAAGTCCACCGG	Brie
Hist1h3d	CCGCTACCGTCCCGGCACCG	Brie
Hist1h3d	CGAGCTCTGGAAGCGCAGGT	Brie
Hist1h4n	ATGTCTGGTCGTGGCAAAGG	Brie
Hist1h4n	GTGCTGCGCGATAACATCCA	Brie
Hist1h4n	TATCGCGCAGCACTTTGCGG	Brie
Hist1h4n	GGAGACCCGCGGTGTGCTGA	Brie
Hist2h3b	CAGACCGCCCGCAAGTCCAC	Brie
Hist2h3b	CATGCCCAAGGACATCCAGT	Brie
Hist2h3b	GCCGCCGGTGGACTTGCGGG	Brie
Hist2h3b	GTTGGCCCGCCGCATCCGTG	Brie
Hmbs	CTCAGTTGCTATGTCCACCA	Brie
Hmbs	CCTGGTCGTTCACTCCCTGA	Brie
Hmbs	AGAGAAGAGCCTGTTTACCA	Brie
Hmbs	AAGATGAGGGTGATTCGAGT	Brie
Hmg20a	GCTTCGAGCAAAGAGACCAG	Brie
Hmg20a	TGATTCATAGAAAGAAACAG	Brie
Hmg20a	CTCAGGTTAACACACCCCGA	Brie
Hmg20a	TTATAGCAAAGAAGTAAACG	Brie
Hmga1	GCCTCCGGTGAGTCCTGGGA	Brie
Hmga1	CCAACTCCGAAGAGACCTCG	Brie
Hmga1	GGCGCTGGTCGGGAGTCAGG	Brie
Hmga1	AAGGATGGGACTGAGAAGCG	Brie
Hmgb2	GAAGAAGCATCCCGACTCGT	Brie
Hmgb2	GTGGTCTCTTCGGAGCATTG	Brie
Hmgb2	CTGCACGAAGAAGGCGTACG	Brie
Hmgb2	GAAATGCTCCGAGAGATGGA	Brie
Hnrnpab	GATCAACGCCAGCAAGAACG	Brie
Hnrnpab	CCAACACTGGACGATCAAGA	Brie
Hnrnpab	GGGACCACGACCGCACCGAG	Brie
Hnrnpab	GGCCTCGTGTCCGTTCTCGG	Brie
Hnrnpul1	AGCGTGTTTGATGGCCCACG	Brie
Hnrnpul1	CCAGCCAATACGGACAACGT	Brie
Hnrnpul1	TGGGTACTTCGAGCACCGAG	Brie
Hnrnpul1	GTTACCTGGGCACAACAACG	Brie
Hoxa3	AACACTAAGCAGAAAACCAG	Brie
Hoxa3	TCGATGGTACTCAACGCCAT	Brie
Hoxa3	AAGTACAAGAAAGACCAGAA	Brie
Hoxa3	ACTTCAACCGCTACCTATGC	Brie
Hoxd9	TTTGGGGGCAAAACTACACG	Brie
Hoxd9	ACGCTACGTACGCTCCTGGA	Brie
Hoxd9	TTTCAGGCTTAATCCCGTAG	Brie
Hoxd9	CCGCGCGCTTTGGGCCACCG	Brie
Hpx	AAGTAGTCACGGGCATCCAG	Brie
Hpx	ACAACGTGAATGCATAGGAT	Brie
Hpx	GCTGCGACCATGGATCACAA	Brie
Hpx	GTAGCGTTCAAGCCACCTCA	Brie
Hrct1	TGGTGATGGTGAACAAGTCT	Brie
Hrct1	GAAACCGAGTCCGACAAGCC	Brie
Hrct1	CAGATCACAGGAGCATGACG	Brie
Hrct1	GCCCGTGATCCAGCACACAA	Brie
Hsd17b10	GTCACGACTCACATTTGCTG	Brie
Hsd17b10	GCTACGGCCAAAAGACTGGT	Brie
Hsd17b10	TGTTAATGATAACTCCACGT	Brie
Hsd17b10	TTGGTCGCGGTAGTAACTGG	Brie
Hsf4	TGCGAGGCGATGACAGTCGA	Brie
Hsf4	GCAGAAGTCACACTCGTTTG	Brie
Hsf4	AAGGTGGTGAGCATCGAGCA	Brie
Hsf4	GTGAGGGCTGAGGCCCAACG	Brie
Hspa14	AGTGTCATGGAAGTTAACAG	Brie
Hspa14	GGGCTCAGATGCAAATGACG	Brie
Hspa14	TTGTTCAAACATGATGTGAG	Brie
Hspa14	CTGCTGGATTTAACGTGCTG	Brie
Hspa4l	TATCCATGGAATCTTCAGTG	Brie
Hspa4l	AATGTTGTGTTTATCGACAT	Brie
Hspa4l	GGTCATAACTTTCCACAAGA	Brie
Hspa4l	AGCTTCATCAGCATTCAGGG	Brie
Hspa5	CATTCCAAGTGCGTCCGATG	Brie
Hspa5	TGTGTTCAAGAACGGCCGCG	Brie
Hspa5	CCGTGGCATAAACCCCGATG	Brie
Hspa5	TGTGCAGAAACTCCGGCGTG	Brie
Hspa8	CTACAGGGTCCAGTGTGCCA	Brie
Hspa8	GAAAGCAACATAGCTTGGCG	Brie
Hspa8	TTAGACCGTTACCAACGCTG	Brie
Hspa8	TGGTGGTATTGCGCTTGATG	Brie
Htra3	CGGAGACCTGCAACGCACGA	Brie
Htra3	CTTGGGGTGGATTACAATCG	Brie
Htra3	CCCCGCACGGAGAGTCCAGG	Brie
Htra3	ATGAAGTTGAACTTGTACCG	Brie
Idi2	GTTGAAAAGGACCACACTGA	Brie
Idi2	TGTCAGTCAGATGCTATCTG	Brie
Idi2	GCTGGGCATCTCCCAGGACC	Brie
Idi2	GGAGTCTGTAAAATGTCCTA	Brie
Ier2	TACCACTCTCGCATGCAGCG	Brie
Ier2	TCGAGCGCTGCGCATAACGA	Brie
Ier2	CAAGAAGGCCCGTCTAGAAG	Brie
Ier2	GCAGCGCATCATGACTCTGT	Brie
Ifitm3	TTGATTCTTTCGTAGTTTGG	Brie
Ifitm3	AATCAAGGAAGAATATGAGG	Brie
Ifitm3	TCTAGGGATCGGAAGATGGT	Brie
Ifitm3	CTGACAGAAGCCGATCCGTG	Brie
Igbp1	TGACAGCAATCCACCTCCGA	Brie
Igbp1	GAAGTAGCAACTGAACCCAC	Brie
Igbp1	AGCGTCTAGATCATTTGCAG	Brie
Igbp1	AAAGACAGGCTAAAATAGAG	Brie
Igfbp1	CTGCAGGCCGAGAAATCTCG	Brie
Igfbp1	GAGGCTCTCCTGGCAACGCA	Brie
Igfbp1	TTGTTCAGCTCCCAGCATGA	Brie
Igfbp1	CTGATGGCGTTCCACAGGAT	Brie
Igsf21	TCACGGTGGACTGATACACA	Brie
Igsf21	GTATCTACGACCGAGCCACG	Brie
Igsf21	AACCTCCAAGCACTTACCAT	Brie
Igsf21	TCGGCGCTGTGTACCCAACG	Brie
Igsf9b	GATACTTTGCACTAGCACCG	Brie
Igsf9b	GTAGCACCGTGAAGTACGGG	Brie
Igsf9b	GGAGGGGAAACAATGAAGGG	Brie
Igsf9b	CAGTATGACACATTCCACAA	Brie
Ikbke	ATGATCTCTTTGTTGCGCCG	Brie
Ikbke	TGTCCAGCGACACACCTAAG	Brie
Ikbke	TCCATCGGGACATCAAACCT	Brie
Ikbke	CATCGTGAAGCTATTCGCAG	Brie
Inadl	ATCACAATCACTGACCGCGT	Brie
Inadl	GAGGTTGAGCTCATTAACGA	Brie
Inadl	ACACCGAACTTCAGCCACTG	Brie
Inadl	GTACAAGCCTTAGAAAAACC	Brie
Ino80	AGAAAATGAATTGTCTGACA	Brie
Ino80	TGCCCATCAATGCATGAAGG	Brie
Ino80	GGGTTGCGGAATATCCTCAC	Brie
Ino80	GTGACGTGGAGATTCTTCAG	Brie
Inpp5k	TACCTTGACAAAGTTCAGTG	Brie
Inpp5k	TTGTGCAGGAGAGTATAACG	Brie
Inpp5k	ACAGCGTACATGTTGTGACG	Brie
Inpp5k	AGGATGCGGTCAGTCCACGC	Brie
Insr	GTGATACCAGAGCATAGGAG	Brie
Insr	TATAGCCAGACGGGCACTCG	Brie
Insr	CGAGGATTACCTGCACAACG	Brie
Insr	CACACTGCACCTCTCATCTG	Brie
Ints3	CCCCACAGATGTATCGAATG	Brie
Ints3	ATTGTCACATCGATGACCGC	Brie
Ints3	TTTATGCTGTAGTGATACAG	Brie
Ints3	GGTGGTCCACAATAAGTCGG	Brie
Ints7	ACTGGGCGATGGAATGCTTG	Brie
Ints7	CTCAGGCTTAGCTACACCGG	Brie
Ints7	TGGCGTCCATCATCCCTGAG	Brie
Ints7	TTGACTACAAAGCACCAGAA	Brie
Ipo13	GAACGCTGTTGATCATGACG	Brie
Ipo13	GACTCGCCGGTGGATAGCCA	Brie
Ipo13	GCAGCTACTACAGCCAGACA	Brie
Ipo13	TGGCATCTGCCGTATTGCTG	Brie
Iqca	GAGAGATGGAAATCCCACCC	Brie
Iqca	CCAAACAAGTGACAAATCTG	Brie
Iqca	CTTTACCAATGTAATCCGAG	Brie
Iqca	TGTGAAACTGATCCAGATAG	Brie
Iqcf1	TGCAGTCCTGGATCCGCATG	Brie
Iqcf1	GCGCCTGGATCATTCAATGC	Brie
Iqcf1	ATACCTTCCAACAGGAGCAG	Brie
Iqcf1	AAGTTGTAAAGATCCAAGCT	Brie
Iqcj	TTCCAAGGGCTGTAGGCTGA	Brie
Iqcj	CATGGCGAGAGTACTTGCAG	Brie
Iqcj	AATGTTATTCTCCACATCCA	Brie
Iqcj	CCTTTAGAACAAGTTGACGA	Brie
Irak2	GCAGAGGTAGGACGTTCGCG	Brie
Irak2	CCAGGGTCAAAGGAACGGTG	Brie
Irak2	CCTGTGTCTAGAAGGGAACG	Brie
Irak2	AGACCAAATATACCGTCATG	Brie
Isca2	GTCCTCCTTGCCTGTCGTCG	Brie
Isca2	CTTGTCCCTAACTGCCGAGG	Brie
Isca2	TCATTCCTAGGCGCTCGGGA	Brie
Isca2	CTCAGGCTGCAAGTAGAGGG	Brie
Ism1	CAGAAACGGACCCGTTCTTG	Brie
Ism1	CCAGATTCCACAGACGGGGA	Brie
Ism1	GGACCCGCTGACGTTGCCGG	Brie
Ism1	CCTTGGCCAGGACAAATAGT	Brie
Ism2	GCCATCCTCGAGTGGCCGTG	Brie
Ism2	CTTGGTGGGCAACCAGCTAG	Brie
Ism2	CAGCAGAGAACGCGACCCTG	Brie
Ism2	TTCCAACAACCAGACAGCTA	Brie
Itpa	TGGCCTCTGAAGAGAAGCAC	Brie
Itpa	AAACGCCAAGAAGCTGGAGG	Brie
Itpa	ATAGCAGTACTCACATGTAG	Brie
Itpa	TGATAAGTGCCTGAGTACCA	Brie
Itpk1	GTTCGAACGGCCAAGCGATG	Brie
Itpk1	TCATGGAACCAACTCTCATG	Brie
Itpk1	CGAACTTATCCGAAAGATCG	Brie
Itpk1	GGTGGGCGAGTCCTACACAG	Brie
Kat6a	TGCGGAAGTCCAGCATTCGT	Brie
Kat6a	ATTGGTGGCGAGTTTGACCG	Brie
Kat6a	GCTTCCACACGAGAAAGACA	Brie
Kat6a	CAAAACACTCTATTATGACG	Brie
Kat6b	AAAGGGGTCGTAAACGCAGG	Brie
Kat6b	TCCCGAACTCTATTACTGAG	Brie
Kat6b	TTGCGTAGATCATTACACGG	Brie
Kat6b	CCTCCCGTTCCATCCCCACG	Brie
Kcng3	CTGCATAGGGTGGTTCACCG	Brie
Kcng3	GGACACGATCACGAACACCA	Brie
Kcng3	TACAACGAGATGATCTACTG	Brie
Kcng3	CTTCTTCGACCGACACTCGG	Brie
Kcnip2	ACTGACAGAGCCATCATGGT	Brie
Kcnip2	TCCCAGCGGAATTGTCAACG	Brie
Kcnip2	GGATGAGTTTGAACTATCCA	Brie
Kcnip2	TCCGAATCCCGAGATTTGGA	Brie
Kctd11	CCAGCCAACCTTAACCCGCA	Brie
Kctd11	CGGGAATTGGAAGCCTCTCG	Brie
Kctd11	CATGCGCAACAGATTTGGTG	Brie
Kctd11	GCAGTTTCTCCGTACCCACG	Brie
Kctd13	CCACGCTGCGCACCCTCACG	Brie
Kctd13	ACAACAAGTACTCTTACACC	Brie
Kctd13	GGGGCTTCAGACTGTACGAG	Brie
Kctd13	TGGGTGCTGATTGACCGGAG	Brie
Kctd7	GTAATGCCGCCCGCTGAACA	Brie
Kctd7	GAGAACATGCAGCCACTGAA	Brie
Kctd7	CGGTACTTCATCGATCGAGA	Brie
Kctd7	CCGCAGAGTAGACAAGCGCG	Brie
Kdelc1	GATGAGCAGTTCACGAGAGT	Brie
Kdelc1	AGATAGAGGTTAAACACCAT	Brie
Kdelc1	ACCCGGGCTAAAAGCACACG	Brie
Kdelc1	TGTCGGTGCAAGCTAACACA	Brie
Kdm3b	TGTGAAGGAATCCCTGCTCG	Brie
Kdm3b	GGTGCCAGTTGAATACCTTG	Brie
Kdm3b	CGAATGTTGCGGTTAATCTG	Brie
Kdm3b	GACATGGTACACGCTGCCCG	Brie
Keap1	TCAAATACGACTGCCCGCAG	Brie
Keap1	GGGCCGCCTCATCTACACAG	Brie
Keap1	GGCACGCTCATAGAGGCACA	Brie
Keap1	CATGTACCAGATTGACAGCG	Brie
Khsrp	GAGACACGCTGCGCTCAGGG	Brie
Khsrp	CTCGAGATCCGTATTCATTG	Brie
Khsrp	GTTTCACGACAACGCCAATG	Brie
Khsrp	AGGAGTGTTGTTATTCACGG	Brie
Kif20b	TGGTGACTTCTCAAGTACGT	Brie
Kif20b	TGTTCAAGTACAGCTTGTAG	Brie
Kif20b	TCACTAACTCGTGTTACACG	Brie
Kif20b	ATTGCTGCGACAAATTAAGG	Brie
Kir3dl1	CCTGTGACAACAGAACATGC	Brie
Kir3dl1	GTCCCCTGGTGGATACAGGA	Brie
Kir3dl1	TGGAGTCTGACCATTCATAG	Brie
Kir3dl1	TATGGAACGTGTCAAACTGA	Brie
Kiss1	CAGGCATTAACGAGTTCCTG	Brie
Kiss1	CGCCGGTTGAGGGCCCCGCG	Brie
Kiss1	CCTCTGTGTCGCCACCTATG	Brie
Kiss1	ATGCCTGGGAAAAGGAATCG	Brie
Klf4	CGCGACACTCACGTTAGTCG	Brie
Klf4	ACACACACGACTTCCCCCTG	Brie
Klf4	AGGGCGCCACTACCACGGGG	Brie
Klf4	GCTAACCCACCAGGAATCGG	Brie
Klk1b24	ACCACACGAGACTGGACAGG	Brie
Klk1b24	CCAAACATTATACTGGCTGG	Brie
Klk1b24	GGACCATACTCACATTTCGT	Brie
Klk1b24	GCGGGATGTCATCATTCAGG	Brie
Klra8	TGTTGCTGCAGTTATGGCGG	Brie
Klra8	TGTTCAACCCTGAAGACTTG	Brie
Klra8	TTACCAGCCGAAGGGAACAG	Brie
Klra8	TCAGATTCTTCACGAGACAC	Brie
Kmt2c	AGAACCATTATTAGTAAACG	Brie
Kmt2c	AAAAGGCCCATTACCCAATG	Brie
Kmt2c	GGTGAAATGGATGATAGTCG	Brie
Kmt2c	AAGCATTACCTGAATCCATG	Brie
Krt31	GCTCATCCAAGATCCTTCGC	Brie
Krt31	TCAGCTCGATGATCTCGGCT	Brie
Krt31	GCAGATAGATAATGCCAAGC	Brie
Krt31	CACACGGTTCAGGTCCACGG	Brie
Krt77	AGTCAGTCGAGGAGGTATGG	Brie
Krt77	AGGAGCTGCAGATTACAGCT	Brie
Krt77	GACATTGGTATCACTGACGT	Brie
Krt77	GGTCCTTCTTATCCTCCCGG	Brie
Krtcap3	CGGCACGTGGCCAACCCCCG	Brie
Krtcap3	GGCAATCAGCAATAAGACGG	Brie
Krtcap3	AGTCCCACTGAAACGCTCTG	Brie
Krtcap3	CCCAGGCGGCTGATGCGCGT	Brie
L1cam	GTCCAGGCAGTGAACAACCA	Brie
L1cam	ACCCTGCAACTACTCAATGT	Brie
L1cam	CATCCAGTAGATCCTAAGTG	Brie
L1cam	TCAGCGTTCCATTGGCATAG	Brie
L3hypdh	AACACCTCGACTACATCCGG	Brie
L3hypdh	AGGCGGTCACCAGACCACAC	Brie
L3hypdh	CCGGCGTGCACGATGCGCAG	Brie
L3hypdh	GAAGGCTACAGCTCCATGTG	Brie
l7Rn6	TGCCCAGATTGGCATCTCGG	Brie
l7Rn6	ATTCAAATGGGGTGCCAGTG	Brie
l7Rn6	ACAGATCCTCCCATGCCCTC	Brie
l7Rn6	CTGGCTCAGCAGACTCCTGT	Brie
Lamp1	ACCATTCGCAGTCTCGTAGG	Brie
Lamp1	CTCTTCCAAAAGTAATTGTG	Brie
Lamp1	GCCCAAATGACACATCTAGT	Brie
Lamp1	CATTGTACTTGGATACAGTG	Brie
Lamtor4	ATGGTGCAACTGGAAGCCAC	Brie
Lamtor4	CATCCACACACAGTCATCTG	Brie
Lamtor4	AGACTTCCGCACTGACCCAA	Brie
Lamtor4	TGTGCTGACCAACTCCGAGA	Brie
Lancl1	AACGCCTGCTCAGACAGTTG	Brie
Lancl1	CATGGAGGGTAATTGCCGGA	Brie
Lancl1	GGTACCAGGAATATTACGTG	Brie
Lancl1	GAGCAAAGATGTAGCCTATG	Brie
Larp7	GAAGCATAAGAAGAAACACA	Brie
Larp7	AGCCACGAAGAGACCAAGGA	Brie
Larp7	CACCTGCTACTCGTAAGGAA	Brie
Larp7	ATCAGGAGGAAAAAACCCCT	Brie
Lars	CAACAGCTTGGCTCAAAGTG	Brie
Lars	GAGTGCTGCAAGATCATCCG	Brie
Lars	GTAGTAAGGATTCACGTCCG	Brie
Lars	GTAGAACGCCATGTAAATTG	Brie
Lbx2	AGGCTGTGGTGTAGCCCGCG	Brie
Lbx2	TGAACGCTGTCCGAGACTTG	Brie
Lbx2	AGACATCCTAGGTCCGAGCA	Brie
Lbx2	ACAGTGGTGACGCGGGATCA	Brie
Lca5	CAGTAATCTCATTGTTATGG	Brie
Lca5	GAAACTGAAAAAGATCTCCG	Brie
Lca5	CGTTAGGAAAGTAAGTCCTA	Brie
Lca5	AAAGAAATCGAAAGGAAACA	Brie
Lce1m	TCTGGATGCTGTAGCAGCGG	Brie
Lce1m	CTGCTGTGGTTCCAGCTCCG	Brie
Lce1m	AGAGGTTGGAGGGCACTTTG	Brie
Lce1m	CGGCGACGGAGAGAGAATCG	Brie
Lce3f	GTGCTCTTTGGGGGGCACTT	Brie
Lce3f	TGCAGTCTCCCCAGCTCTGA	Brie
Lce3f	GCTGCTGCCTGAGCCACCAC	Brie
Lce3f	CCCAGAGCTTGTAGCACAGC	Brie
Lck	GCTTTATGCAGTGGTCACCC	Brie
Lck	GTACTACAACGGACACACGA	Brie
Lck	AAGATCCGTAACCTAGACAA	Brie
Lck	CCGGGAAAGCGAAAGCACTG	Brie
Lect1	TGTGGTCCTCATTTCTGGCG	Brie
Lect1	GAAGTGCTACATCAAAGCAC	Brie
Lect1	GAAACTACAAGATGGGTCAA	Brie
Lect1	TCTAAAATCCTTGAACTCTG	Brie
Lep	ACAGATAGGACCAAAGCCAC	Brie
Lep	GTCCAAGATGGACCAGACTC	Brie
Lep	GATCAATGACATTTCACACA	Brie
[truncated: 9,782 more rows]

## Sheet: Non-targeting Secondary Library
sgRNA ID	Gene ID	sgRNA Sequence
NT_1	NT_Gene_1	AAAAAGCTTCCGCCTGATGG
NT_10	NT_Gene_2	AAACGGTACGACAGCGTGTG
NT_100	NT_Gene_3	ACTATTTAATATTGGTAAGT
NT_1000	NT_Gene_4	TTTTTCTCACCCGATGAATC
NT_1001	NT_Gene_5	AAAAAGTCCGCGATTACGTC
NT_1002	NT_Gene_6	AAAACGGCTCGATCGGTGAT
NT_1003	NT_Gene_7	AACTAACTCACTACGCACGA
NT_1004	NT_Gene_8	AACGCCCCGGATTTCGTTGA
NT_1005	NT_Gene_9	ATGTTGCAGCGCTGTACGCC
NT_1006	NT_Gene_10	ATCCGAGATCTGCGAATTAT
NT_1007	NT_Gene_11	ATGTTGCAGTTCGGCTCGAT
NT_1008	NT_Gene_12	ATCCGGGCATAGCGTTTAAA
NT_1009	NT_Gene_13	ATTAGGTGACTGGAACACGT
NT_101	NT_Gene_14	ACTCAGCCATTTTATTAGAA
NT_1010	NT_Gene_15	ATCCGTACCAAACACGCTAC
NT_1011	NT_Gene_16	ATTCAGTGTACCGGTCAAAT
NT_1012	NT_Gene_17	ATCGAGCACCGAGTTGTGAT
NT_1013	NT_Gene_18	ATTCCGTTTGCAGCGAGACC
NT_1014	NT_Gene_19	ATCGCCTAGCCCAAGCGACG
NT_1015	NT_Gene_20	ATTCGTGCATCGCGGGGTTT
NT_1016	NT_Gene_21	ATGACACTTACGGTACTCGT
NT_1017	NT_Gene_22	CAAAGTAACTATCTCGTCGA
NT_1018	NT_Gene_23	ATGATGTGATCCTTCGCCGA
NT_1019	NT_Gene_24	CAACACGTGCGAGCGAACTG
NT_102	NT_Gene_25	ACTCGAAATCACCTATGGTA
NT_1020	NT_Gene_26	ATGCCAATGCCGTTGTTAGC
NT_1021	NT_Gene_27	CAACCGTGCGATGCGCGCTA
NT_1022	NT_Gene_28	ATGGGAAAGCCCACGACAAT
NT_1023	NT_Gene_29	CAACCTGCCTAGCGACCCGC
NT_1024	NT_Gene_30	ATTATAGCAGCCCCCCGAAT
NT_1025	NT_Gene_31	AACTCCTCATCGTACGCTAA
NT_1026	NT_Gene_32	AACGGCTGCGCCCGCGGCAA
NT_1027	NT_Gene_33	CAACGATCAGGCGTGTTATC
NT_1028	NT_Gene_34	ATTATTCCTCCGGATGACGA
NT_1029	NT_Gene_35	CAACGGTCACGCTAGAATAA
NT_103	NT_Gene_36	ACTGAGTGGGTAACACGCAT
NT_1030	NT_Gene_37	ATTCGGACCGTTATCTCACC
NT_1031	NT_Gene_38	CAAGAGTTAACCTCGACCGG
NT_1032	NT_Gene_39	ATTGTTCGACCGTCTACGGG
NT_1033	NT_Gene_40	CAAGGATCGTGCCGTGATTT
NT_1034	NT_Gene_41	ATTTGAATGCTCCCGTCGAC
NT_1035	NT_Gene_42	CAAGGGGTGGTCATTGCGAC
NT_1036	NT_Gene_43	ATTTGCCCGTCCATACGCGG
NT_1037	NT_Gene_44	CAATATTCGACCTACGCTCC
NT_1038	NT_Gene_45	CAAACGAGGCCACGTACGTG
NT_1039	NT_Gene_46	CAATGGCGTCTGCCGTTCAG
NT_104	NT_Gene_47	ACTGCGGAGCGCCCAATATC
NT_1040	NT_Gene_48	CAATACACCGTTAACCCTCT
NT_1041	NT_Gene_49	CACAACGCCTACCAGCGGAC
NT_1042	NT_Gene_50	CAATATCTAAGCGCTAACGA
NT_1043	NT_Gene_51	CACACGCCGCGGGCCGTGAG
NT_1044	NT_Gene_52	CAATATGCACGTAGCCTCGT
NT_1045	NT_Gene_53	CACCGCTGCCCTAGTACCGG
NT_1046	NT_Gene_54	CACAATACGCGGCAGAGGTC
NT_1047	NT_Gene_55	AAGACTCCTACGTATCGAGC
NT_1048	NT_Gene_56	AACGGGCGCAATACCCTTTT
NT_1049	NT_Gene_57	CACCTATTCCCCTCCGCAAC
NT_105	NT_Gene_58	ACTGCTCCCGGTCGCCCCTC
NT_1050	NT_Gene_59	CACCCCGTAGCAACGATAAA
NT_1051	NT_Gene_60	CAGAAACTCTTACCGAGCGC
NT_1052	NT_Gene_61	CACCCGACTCGGCCGTAAAG
NT_1053	NT_Gene_62	CAGCCACCGCACCGGCGTAA
NT_1054	NT_Gene_63	CACCTCGCGTCATATCACTA
NT_1055	NT_Gene_64	CAGCTCACCCTGCGTACGGT
NT_1056	NT_Gene_65	CACCTTTCGAGGTAACACCG
NT_1057	NT_Gene_66	CAGCTGACCGTTAATCGATA
NT_1058	NT_Gene_67	CACGAATAACTACAGGTTGC
NT_1059	NT_Gene_68	CATACCCGGTGTTTCCTAGC
NT_106	NT_Gene_69	ACTGCTGCTGACATCTCTTA
NT_1060	NT_Gene_70	CACGCAGGAGCGGCGACACT
NT_1061	NT_Gene_71	CATACTGTTATCGACCCGCA
NT_1062	NT_Gene_72	CACGCCTTCGTCAACCCTAT
NT_1063	NT_Gene_73	CATATACTCTTGCGCTAGAC
NT_1064	NT_Gene_74	CACGGCAGGCATCTCGTCTA
NT_1065	NT_Gene_75	CATATGCTCGACGGTATAAA
NT_1066	NT_Gene_76	CACGGGCAGCGATCTAGTTG
NT_1067	NT_Gene_77	CATCAGCCCATTATGACTCG
NT_1068	NT_Gene_78	CACGTAAGACGCTCCACTTA
NT_1069	NT_Gene_79	AAGCAGCGACTACTCGACGC
NT_107	NT_Gene_80	ACTGCTGCTGTCTTCTAAAT
NT_1070	NT_Gene_81	AACGGTAGCGTACCCGTGAA
NT_1071	NT_Gene_82	CATCGAGGGTAAACGCCATT
NT_1072	NT_Gene_83	CACGTATACTTAGGTCAGCG
NT_1073	NT_Gene_84	CATCGGCTATGTCGGGGACA
NT_1074	NT_Gene_85	CACTCAGCGGTTGGACGCCC
NT_1075	NT_Gene_86	CATCTATGAGACGTGCGTAC
NT_1076	NT_Gene_87	CAGCACCACGCGTCGTGCGG
NT_1077	NT_Gene_88	CATTCGGTCCGTTCATCTCG
NT_1078	NT_Gene_89	CAGCGACTCTGATCGGCGTA
NT_1079	NT_Gene_90	CATTGTAGACTCGTACGGAT
NT_108	NT_Gene_91	ACTGTTGCCGCGCCAACTGC
NT_1080	NT_Gene_92	CAGGGACGTAGCCGCCGTTA
NT_1081	NT_Gene_93	CCAACATCGGGGCGCATAAT
NT_1082	NT_Gene_94	CAGGTTTCCCCTAGTCGAAT
NT_1083	NT_Gene_95	CCAACCCGGCATCGTCCGCT
NT_1084	NT_Gene_96	CAGTGCCGGTAGCGGCACGG
NT_1085	NT_Gene_97	CCAACCTAAGGCAATACGGT
NT_1086	NT_Gene_98	CATACCCGCGCCGTGACTCC
NT_1087	NT_Gene_99	CCAGCTAACGTTTTAGTACG
NT_1088	NT_Gene_100	CATAGATCCGCGATTGTACG
NT_1089	NT_Gene_101	CCATCGGTTCGACTTACCGC
NT_109	NT_Gene_102	ACTTACGGCACTCGCATGCC
NT_1090	NT_Gene_103	CATAGCAACGCCCAAACTCG
NT_1091	NT_Gene_104	AAGCCTAACGGAGCTCGCGG
NT_1092	NT_Gene_105	AACGGTCAAATCCGTGAGGG
NT_1093	NT_Gene_106	CCATTAGTACGAACATTGCG
NT_1094	NT_Gene_107	CATATGCCTATAACCGGCGG
NT_1095	NT_Gene_108	CCCACTTAATAACGCCGCTT
NT_1096	NT_Gene_109	CATCCCCCGACTACGACTAC
NT_1097	NT_Gene_110	CCCCTTCGATATCCGATGAC
NT_1098	NT_Gene_111	CATCGCCGACGATCCTCTGG
NT_1099	NT_Gene_112	CCCGCCTGGCGATTCACGGG
NT_11	NT_Gene_113	AAACTGTAGTGCAGGGTCAG
NT_110	NT_Gene_114	ACTTCAGTTCGGCGTAGTCA
NT_1100	NT_Gene_115	CATCGGTAGTCACTACGCCC
NT_1101	NT_Gene_116	CCCGGCAGACTAACTAGCGC
NT_1102	NT_Gene_117	CATCGTAACACACGTACGAG
NT_1103	NT_Gene_118	CCCGGGTACACCAATAGCCA
NT_1104	NT_Gene_119	CATGCCCGTCTGCGCCGCAT
NT_1105	NT_Gene_120	CCCGTAGGGGTCGTGGTTTT
NT_1106	NT_Gene_121	CATGGGACCCCCCCTCACGT
NT_1107	NT_Gene_122	CCCTAGCTCGGTTAGAGAAT
NT_1108	NT_Gene_123	CATTACGTGTCGAGCTCCGG
NT_1109	NT_Gene_124	CCCTATATGCGAGATCCATA
NT_111	NT_Gene_125	ACTTCCCACTTCTTAGGTTG
NT_1110	NT_Gene_126	CATTCTCTGACGAATGCGCC
NT_1111	NT_Gene_127	CCCTCGGTTGAGCAGCGCGA
NT_1112	NT_Gene_128	CATTTCCGGGGTCCGATGCA
NT_1113	NT_Gene_129	AAGCGTGAGATTCACCGCCG
NT_1114	NT_Gene_130	AACGTTATAGCTTCGTCTCT
NT_1115	NT_Gene_131	CCCTTAAAGTGACGGACGAA
NT_1116	NT_Gene_132	CCAAGGCGCACGCTACGTGG
NT_1117	NT_Gene_133	CCGACTGCCGAGCTAGGCGT
NT_1118	NT_Gene_134	CCAGCGGACGGCGAACTCCA
NT_1119	NT_Gene_135	CCGAGAGGTACTCCAATTCG
NT_112	NT_Gene_136	AGAAACTGAACTATCCTACT
NT_1120	NT_Gene_137	CCCATCATTCGCGCTGACGT
NT_1121	NT_Gene_138	CCGAGATGGCTCGGATAGAC
NT_1122	NT_Gene_139	CCCATTCAACACCGTTTGTA
NT_1123	NT_Gene_140	CCGAGCCGAATTGGGCGTGT
NT_1124	NT_Gene_141	CCCCTATAGGCGCGCTAAGG
NT_1125	NT_Gene_142	CCGATACCATTGTCACCAAT
NT_1126	NT_Gene_143	CCCGGTCGGGGATACTAACT
NT_1127	NT_Gene_144	CCGCCCGGGTGTGAGTTGAG
NT_1128	NT_Gene_145	CCCTAAACCATAGTTTCGCC
NT_1129	NT_Gene_146	CCGCGCATTAACGATCAGTA
NT_113	NT_Gene_147	AGAACCCAGACGCCAGCGGT
NT_1130	NT_Gene_148	CCCTGATGTGCTATACGCGC
NT_1131	NT_Gene_149	CCGCGTGACGCAATCCCTTG
NT_1132	NT_Gene_150	CCGACCGTGTGAGAGTACGT
NT_1133	NT_Gene_151	CCGGACTTGTTATACTTGAT
NT_1134	NT_Gene_152	CCGAGCACCCTATTTATCTA
NT_1135	NT_Gene_153	AAGTCCCCTTCGGGAACTCC
NT_1136	NT_Gene_154	AACTCGCGTGGGAAGTCCGG
NT_1137	NT_Gene_155	CCGGAGCGCGTTGCAGTTCT
NT_1138	NT_Gene_156	CCGCACCGCAGTCATGGTAA
NT_1139	NT_Gene_157	CCGGCGCTGCGGTCGGCTTG
NT_114	NT_Gene_158	AGAAGAAAAAAATGTCTACG
NT_1140	NT_Gene_159	CCGCCCCTGCGAACTGCGTT
NT_1141	NT_Gene_160	CCGGGCGCCGTATCCCCTAC
NT_1142	NT_Gene_161	CCGCGCCGTTAGGGAACGAG
NT_1143	NT_Gene_162	CCGGTTTATAAATTACGTGG
NT_1144	NT_Gene_163	CCGCTTGGGCGCTATTAATT
NT_1145	NT_Gene_164	CCGTATACGTATCTATGCCG
NT_1146	NT_Gene_165	CCGGATCGGCTACGCTACGG
NT_1147	NT_Gene_166	CCGTGATTTCGGTAGCGTAC
NT_1148	NT_Gene_167	CCGGCTTGAATACCGTGCGG
NT_1149	NT_Gene_168	CCGTTCAATTATGCTGGCGT
NT_115	NT_Gene_169	AGAAGACCGAGGCGCTTCAA
NT_1150	NT_Gene_170	CCGTCGAGCAATCCCGCCAA
NT_1151	NT_Gene_171	CCGTTCTGACGACGCTAAAG
NT_1152	NT_Gene_172	CCGTTTCGCCTATTGGTGCG
NT_1153	NT_Gene_173	CCTCAAATAGCGAACGTCAA
NT_1154	NT_Gene_174	CCTAACTCGAAGTCTCGTCA
NT_1155	NT_Gene_175	CCTCCAGTAGCGTCATTAAC
NT_1156	NT_Gene_176	CCTACTAACGACGAGTCAAA
NT_1157	NT_Gene_177	AAGTCTATGCGGGGCTCGTA
NT_1158	NT_Gene_178	AACTTATACGTAATCTGATC
NT_1159	NT_Gene_179	CCTCCTTCAGTTCGATCTGG
NT_116	NT_Gene_180	AGAATGCCATCTAGTTAGTA
NT_1160	NT_Gene_181	CCTATTAGTCCGGTTTAGTC
NT_1161	NT_Gene_182	CCTGCTATTCTCGCATGCGA
NT_1162	NT_Gene_183	CCTTACGGCGGAGAACGAGT
NT_1163	NT_Gene_184	CCTTCGGATTCGTAGGCTGG
NT_1164	NT_Gene_185	CCTTAGACCGGGTGTACCTC
NT_1165	NT_Gene_186	CCTTGTGGCGTGCCAAACGA
NT_1166	NT_Gene_187	CCTTTGATGGGCGCGTACTC
NT_1167	NT_Gene_188	CGAAACCATACCTCCTTCGA
NT_1168	NT_Gene_189	CGAAAGGCCCGACTGCGTGG
NT_1169	NT_Gene_190	CGAACTTCTACCGTTGTGCG
NT_117	NT_Gene_191	AGACACGTCACCGGTCAAAA
NT_1170	NT_Gene_192	CGAAGTACACGGTTCTCTCG
NT_1171	NT_Gene_193	CGACACTTGGGCTGACGCGC
NT_1172	NT_Gene_194	CGAATCGGGAAGGCGCGTGT
NT_1173	NT_Gene_195	CGACGACCCATTTCGGTTAT
NT_1174	NT_Gene_196	CGAATGCACAGGCTCGCGGT
NT_1175	NT_Gene_197	CGACGACCTTGGATTGGCAG
NT_1176	NT_Gene_198	CGAATGCGCCGGAGAATATT
NT_1177	NT_Gene_199	CGACTATTGCCGTCCATCTC
NT_1178	NT_Gene_200	CGACACGATGGTCATACTAC
NT_1179	NT_Gene_201	AATACCGTACCGACTCAGTG
NT_118	NT_Gene_202	AGACCCCGTAGGCAGGACGT
NT_1180	NT_Gene_203	AAGCACAAGAACGGTCCGCC
NT_1181	NT_Gene_204	CGACTCCGGGAATATCCGTT
NT_1182	NT_Gene_205	CGACGGTTGTGCTGAGGCTT
NT_1183	NT_Gene_206	CGAGACGAATCCATCATGCG
NT_1184	NT_Gene_207	CGACTCGCTTAACCGTGCAG
NT_1185	NT_Gene_208	CGAGCCTCGTCTTTCATGGG
NT_1186	NT_Gene_209	CGAGAGAATCGTCCGTCATA
NT_1187	NT_Gene_210	CGAGGATGTACATACGTAAA
NT_1188	NT_Gene_211	CGAGCTCGGCAAATTTGATT
NT_1189	NT_Gene_212	CGATGTCGAAAGTCGGTCAA
NT_119	NT_Gene_213	AGACTCGTATTGTCATATTA
NT_1190	NT_Gene_214	CGAGGCTTAACGCCAGATTC
NT_1191	NT_Gene_215	CGATTGACGTTGGGCTCTCA
NT_1192	NT_Gene_216	CGAGTAATTATTTGCGGTCG
NT_1193	NT_Gene_217	CGCACTTCTAGTAGCTGTCG
NT_1194	NT_Gene_218	CGAGTATCAGCATGTCGACG
NT_1195	NT_Gene_219	CGCAGAGTTCAAATCCGCGC
NT_1196	NT_Gene_220	CGATACGCTATAGAATAGTC
NT_1197	NT_Gene_221	CGCCAATGGTGGCCGACTCG
NT_1198	NT_Gene_222	CGCATAGTGTACCGTTGCGC
NT_1199	NT_Gene_223	CGCCCCTAGTTGTCCCGCCC
NT_12	NT_Gene_224	AAAGAAAGAGGAATAGTAGC
NT_120	NT_Gene_225	AGAGCATGATGACCCGTGAC
NT_1200	NT_Gene_226	CGCCAGTATACCACATTCGT
NT_1201	NT_Gene_227	AATAGGAACTCCGCACCCGA
NT_1202	NT_Gene_228	AAGCCTACTTCACCGGTCGG
NT_1203	NT_Gene_229	CGCCTAGTATCTTCGGGGAT
NT_1204	NT_Gene_230	CGCCGGATGACTGGTGGATA
NT_1205	NT_Gene_231	CGCGCCTACCCTTTTACCGC
NT_1206	NT_Gene_232	CGCGACGTACGGCTGGAGCA
NT_1207	NT_Gene_233	CGCGCGGATATTTAAACTTC
NT_1208	NT_Gene_234	CGCGCCGAGGGCCTCGTTAC
NT_1209	NT_Gene_235	CGCGCGGATCTTCCGTACAA
NT_121	NT_Gene_236	AGAGCGTCTTCGTGACAAAC
NT_1210	NT_Gene_237	CGCGCGACTGCAGCTAATCT
NT_1211	NT_Gene_238	CGCGTATATGTCACACGGCA
NT_1212	NT_Gene_239	CGCTCCGTATCCTCTCATAA
NT_1213	NT_Gene_240	CGCTACAGTAATCGCAACGA
NT_1214	NT_Gene_241	CGCTCGGTAAGGTCGATTGG
NT_1215	NT_Gene_242	CGCTTCATTGCCCGAACGCT
NT_1216	NT_Gene_243	CGCTCGGTGACGTATACACG
NT_1217	NT_Gene_244	CGGACTTACCGCAGATTATA
NT_1218	NT_Gene_245	CGCTTCGTCTCTCGCAAACA
NT_1219	NT_Gene_246	CGGCCGTAGTGACGAATGGA
NT_122	NT_Gene_247	AGAGGGATTGGGAGCTTGAC
NT_1220	NT_Gene_248	CGGAATACGCCAAAACCTAT
NT_1221	NT_Gene_249	CGGCGATAACAGCGACATCG
NT_1222	NT_Gene_250	CGGATCCGGTACGGTCAGTT
NT_1223	NT_Gene_251	AAAATTGCACCTTCCCGGCC
NT_1224	NT_Gene_252	AAAACGTAATTATACCGAGC
NT_1225	NT_Gene_253	AATGAAGCACCGATTGCGGA
NT_1226	NT_Gene_254	AAGCGAGCCGCAGACCGTTT
NT_1227	NT_Gene_255	CGGGCAATATGATCGTAGGC
NT_1228	NT_Gene_256	CGGATCCTCCCGTACTATCC
NT_1229	NT_Gene_257	CGGGCGGTAAGAGCTCTACG
NT_123	NT_Gene_258	AGATGGTCAGATCTAGTAGT
NT_1230	NT_Gene_259	CGGCAAGCGCATTCCTATGG
NT_1231	NT_Gene_260	CGGGCGTCACCTGCTAGTAA
NT_1232	NT_Gene_261	CGGCAATGTGTGGCGACCGC
NT_1233	NT_Gene_262	CGGGTTATAGATAGTCGTCG
NT_1234	NT_Gene_263	CGGGCACTAACCCGATACAC
NT_1235	NT_Gene_264	CGTAACCGGAGATAATATTA
NT_1236	NT_Gene_265	CGGGGCGTACATGTGTGGCC
NT_1237	NT_Gene_266	CGTCACCGCTAGTAATGATG
NT_1238	NT_Gene_267	CGGTAAGATGGTTATACCGT
NT_1239	NT_Gene_268	CGTCCTCGCAGCGTAGACTG
NT_124	NT_Gene_269	AGATTCATTCACGAGTTGGG
NT_1240	NT_Gene_270	CGGTAAGGTCGGTCTCCATC
NT_1241	NT_Gene_271	CGTGAATCGACCCTCAATAA
NT_1242	NT_Gene_272	CGGTACCACGCCCCACCTCG
NT_1243	NT_Gene_273	CGTGTGTTTACAGCCCTTAC
NT_1244	NT_Gene_274	CGGTCAGTCGTCTTCCCGGA
NT_1245	NT_Gene_275	CGTTAATAAACGCGGTTTCA
NT_1246	NT_Gene_276	CGGTCGATTGTGGAGTAATG
NT_1247	NT_Gene_277	AATTGTCTGATCGCGCCATA
NT_1248	NT_Gene_278	AAGCGTACCCCACTCGTTAA
NT_1249	NT_Gene_279	CGTTAATCCACCGTATGGGC
NT_125	NT_Gene_280	AGCACGTAATGTCCGTGGAT
NT_1250	NT_Gene_281	CGGTCGTGACAGACCTGGTG
NT_1251	NT_Gene_282	CGTTACGTTTCTTGCCAGGA
NT_1252	NT_Gene_283	CGGTGAGGATCCCTCTTGCG
NT_1253	NT_Gene_284	CGTTAGACCGAATCTCCGGG
NT_1254	NT_Gene_285	CGTAAACCATAACGTTGGTC
NT_1255	NT_Gene_286	CGTTATATCTACACTTTGCG
NT_1256	NT_Gene_287	CGTACCGACAGTAGTCCAAG
NT_1257	NT_Gene_288	CGTTATTGTACACCACGCTC
NT_1258	NT_Gene_289	CGTACGGGCGCGCCGTCCAT
NT_1259	NT_Gene_290	CGTTGCGAATCCACCCTATT
NT_126	NT_Gene_291	AGCATTCTCACCAAGACCGA
NT_1260	NT_Gene_292	CGTAGATGCCTGCTCGAGCA
NT_1261	NT_Gene_293	CTAACAGCGCCGTTATCTAC
NT_1262	NT_Gene_294	CGTCAATGTGTCCGGACGGT
NT_1263	NT_Gene_295	CTAATACACCCGGACGGTAC
NT_1264	NT_Gene_296	CGTCATGGCAAGATCGATAA
NT_1265	NT_Gene_297	CTAATACACTCCTTCTCCGC
NT_1266	NT_Gene_298	CGTCGAAGATACGCAGGCTG
NT_1267	NT_Gene_299	CTACCCGTCTATTACGATCT
NT_1268	NT_Gene_300	CGTCGATCCCTCTATACTGG
NT_1269	NT_Gene_301	AATTTTTTCGGAATCTAGCG
NT_127	NT_Gene_302	AGCATTTGCGCGGCAACTGT
NT_1270	NT_Gene_303	AAGGCCTTAACACGTCGACC
NT_1271	NT_Gene_304	CTACGAGATTCGGCTAAGCT
NT_1272	NT_Gene_305	CGTCGCATGTTGTTGCTCAT
NT_1273	NT_Gene_306	CTACGGATAGGCGCGGGTGA
NT_1274	NT_Gene_307	CGTGATTCCTAAGCCCCCGC
NT_1275	NT_Gene_308	CTCATGTACGCCTTCGCTAC
NT_1276	NT_Gene_309	CGTGCGTTCGTAATAAAAGG
NT_1277	NT_Gene_310	CTCGTATCTTTTCCCACGGC
NT_1278	NT_Gene_311	CGTGTAGTCGGGTCGCATGT
NT_1279	NT_Gene_312	CTCGTGAAACAAGATCCGAC
NT_128	NT_Gene_313	AGCCCGCCACAGAATAGCTG
NT_1280	NT_Gene_314	CGTGTTTGGCGGCCAACTTT
NT_1281	NT_Gene_315	CTCGTGAACCTGTTCGCGCA
NT_1282	NT_Gene_316	CGTGTTTTACCTCGCTTCGA
NT_1283	NT_Gene_317	CTCTAATAAACCGCACAAGC
NT_1284	NT_Gene_318	CGTTGTTTGGAGCCCGTCCA
NT_1285	NT_Gene_319	CTGCACGGCACGACATCCAA
NT_1286	NT_Gene_320	CTAACGTGGTAGCACTACAA
NT_1287	NT_Gene_321	CTGCGTGTAACGTGTTGGGA
NT_1288	NT_Gene_322	CTAAGTCGACTGTTTCGACC
NT_1289	NT_Gene_323	CTGCTTGAACGCCTAGACGG
NT_129	NT_Gene_324	AGCCGGCTTGTGACAGTGAA
NT_1290	NT_Gene_325	CTAATTCCAATATCCGTCTG
NT_1291	NT_Gene_326	ACAACAATTACTGGCCGCGA
NT_1292	NT_Gene_327	AAGGCGTAAACGAGTACACG
NT_1293	NT_Gene_328	CTGGGGCCGCTGAACCGCCG
NT_1294	NT_Gene_329	CTACCCCCGCTGTGCAACGT
NT_1295	NT_Gene_330	CTTAAGTTCGCGACGGAATG
NT_1296	NT_Gene_331	CTACCGGTCACGTTGTGACC
NT_1297	NT_Gene_332	CTTATCCATAATAGGCGGCG
NT_1298	NT_Gene_333	CTACGAGGGCCGCGAGCGGT
NT_1299	NT_Gene_334	CTTCACGCCTTGGACCGATA
NT_13	NT_Gene_335	AAAGACTTGCTCCAAAACAC
NT_130	NT_Gene_336	AGCGATCTGGACACTCTCCA
NT_1300	NT_Gene_337	CTACTTGTGACGACCTCGCG
NT_1301	NT_Gene_338	CTTGACACCTCGTCCGCATC
NT_1302	NT_Gene_339	CTATCGGCCCGCAGTGATGG
NT_1303	NT_Gene_340	CTTTATACCGCGCGTCGGCA
NT_1304	NT_Gene_341	CTATTGGGAGCGGCCTCTCG
NT_1305	NT_Gene_342	GAACCACGAGCGAGCGTATA
NT_1306	NT_Gene_343	CTCAAACCTCCGTTACCCCG
NT_1307	NT_Gene_344	GAACCAGTATCTAACCCGAC
NT_1308	NT_Gene_345	CTCCCATCCCCGTAGCGGCC
NT_1309	NT_Gene_346	GAACCGGCGTGCGTTAGCGG
NT_131	NT_Gene_347	AGCGATTCACGTATTAGATG
NT_1310	NT_Gene_348	CTCCGACGACTACGCAAGGA
NT_1311	NT_Gene_349	GAACCTTCGCGCAACTTAAC
NT_1312	NT_Gene_350	CTCCGGACGTGCATCCGAGA
NT_1313	NT_Gene_351	ACAACACGCCGACACGTCTA
NT_1314	NT_Gene_352	AAGGGTAAGTACAGTATCGT
NT_1315	NT_Gene_353	GAATTGAGCCGCAACTCGGC
NT_1316	NT_Gene_354	CTCCTCGAGGCTGGCTACGT
NT_1317	NT_Gene_355	GACAATCGACACGCCGCTTC
NT_1318	NT_Gene_356	CTCGACCCAGTAGTAGACGG
NT_1319	NT_Gene_357	GACAGCCGGTTGACCGGGTC
NT_132	NT_Gene_358	AGCGCAGATAGCGCGTATCA
NT_1320	NT_Gene_359	CTCGATGCCACGGAAGGCGG
NT_1321	NT_Gene_360	GACAGTTGACGCGACGGAGA
NT_1322	NT_Gene_361	CTCGGACGGCATACGACAAT
NT_1323	NT_Gene_362	GACAGTTGGATAACCGTGTC
NT_1324	NT_Gene_363	CTCGGAGATTCGTTAGAAGA
NT_1325	NT_Gene_364	GACCAACCTTACGGTAACTC
NT_1326	NT_Gene_365	CTCGGATGGTGTGTTGAACC
NT_1327	NT_Gene_366	GACCACTATGTACTTATCGC
NT_1328	NT_Gene_367	CTCGGCTTTACGATCGATCA
NT_1329	NT_Gene_368	GACCATACGCCTCGTATGCC
NT_133	NT_Gene_369	AGCGCTCTGGTTGCATCCCT
NT_1330	NT_Gene_370	CTCGGGCTATTCAGCGATAG
NT_1331	NT_Gene_371	GACCGGCCAACGGTAGCGGC
NT_1332	NT_Gene_372	CTCGTATAGTATTGCGTGGT
NT_1333	NT_Gene_373	GACCGTCGGGATCCTTAATT
NT_1334	NT_Gene_374	CTCGTCGGCTTTCGTGCTGC
NT_1335	NT_Gene_375	ACAATTCGGTTTATGCGCGT
NT_1336	NT_Gene_376	AATAAGCCTACCCGGCGAGA
NT_1337	NT_Gene_377	GACCTCGCAATTGAGCGCTC
NT_1338	NT_Gene_378	CTCGTGTCACTCCTCGGTTC
NT_1339	NT_Gene_379	GACGAAAGGTCCTACGAAGT
NT_134	NT_Gene_380	AGCTAGCGATGGCTCTAAGT
NT_1340	NT_Gene_381	CTCTCTGCGAGTCGATGATT
NT_1341	NT_Gene_382	GACGTATTGGATTCGCAACC
NT_1342	NT_Gene_383	CTGATCGGTGCATATCTCGG
NT_1343	NT_Gene_384	GACTAGCACGAACTGCGGTT
NT_1344	NT_Gene_385	CTGTCTTCAACGTCTGGCCG
NT_1345	NT_Gene_386	GACTCCGGGTACTAAATGTC
NT_1346	NT_Gene_387	CTTATCGATTTGGGTTCAAC
NT_1347	NT_Gene_388	GAGACCCATTATGATCCTAG
NT_1348	NT_Gene_389	CTTGAAAAAGGGGCGACTAT
NT_1349	NT_Gene_390	GAGATTCGATACTGCGGTCA
NT_135	NT_Gene_391	AGCTCCATCGCCGCGATAAT
NT_1350	NT_Gene_392	CTTTAGTCACGATATACGTC
NT_1351	NT_Gene_393	GAGCGCGGGCCAGCGAACGT
NT_1352	NT_Gene_394	CTTTATTCCGTTGCATGTCG
NT_1353	NT_Gene_395	GAGCGTCCCGTGATTTAAAG
NT_1354	NT_Gene_396	CTTTGGCGTCGAGAAGCGCA
NT_1355	NT_Gene_397	GAGGACCTAGGTTCCCGGAT
NT_1356	NT_Gene_398	GAACCCGGGAAACACGTCCG
NT_1357	NT_Gene_399	ACACAAACTGGTCGTAGATG
NT_1358	NT_Gene_400	AATCAACCGTGATAGTCTCG
NT_1359	NT_Gene_1	GAGGCGTACTTCGGCTCTAA
NT_136	NT_Gene_2	AGCTCGCCATGTCGGTTCTC
NT_1360	NT_Gene_3	GAACGTAACGGCATGCATCA
NT_1361	NT_Gene_4	GAGTCGAGTTAATAACGCTC
NT_1362	NT_Gene_5	GAACTCGTTAGGCCGTGAAG
NT_1363	NT_Gene_6	GATAGAACAACAGCGGTGCA
NT_1364	NT_Gene_7	GACCGACGGTATACCCTACT
NT_1365	NT_Gene_8	GATATTTACCGGCGATAAGA
NT_1366	NT_Gene_9	GACCGGTGTGTTTACGCGTG
NT_1367	NT_Gene_10	GATCACTCCCGAAAGTAGTG
NT_1368	NT_Gene_11	GACGGTCCCCCCTATGAAAT
NT_1369	NT_Gene_12	GATCCCCTACGCTTCAACCT
NT_137	NT_Gene_13	AGCTGAAAATATACGTATTC
NT_1370	NT_Gene_14	GACGTCTAATTTCTGGCCGT
NT_1371	NT_Gene_15	GATCGAGTGACACCCACCCG
NT_1372	NT_Gene_16	GACTTCGACGAGAAAACGTT
NT_1373	NT_Gene_17	GATGCGGACCCACGTTAAGC
NT_1374	NT_Gene_18	GAGATTAAATTAACGCCGGC
NT_1375	NT_Gene_19	GATGCGGGTGGAAAACGTTA
NT_1376	NT_Gene_20	GAGCCCCAACGCGCGAAGCA
NT_1377	NT_Gene_21	GATGGCCAGTAACGGCGTCA
NT_1378	NT_Gene_22	GAGCGCCAAGCGTGCGTTGA
NT_1379	NT_Gene_23	ACACCCGTGTATGCACCGGG
NT_138	NT_Gene_24	AGCTGCGCGCTACTGGATCA
NT_1380	NT_Gene_25	AATCACCGACAACGTAAGAC
NT_1381	NT_Gene_26	GATTGAGAAGCCGCGGTATC
NT_1382	NT_Gene_27	GAGCTAATCTGTAGACGTCG
NT_1383	NT_Gene_28	GATTTCTCGTATCGGATAAC
NT_1384	NT_Gene_29	GAGGCGGGCTCTTCTATCGT
NT_1385	NT_Gene_30	GCAAAAAGCGGACACGCGAC
NT_1386	NT_Gene_31	GATAAGACTCCGCGAGCTTC
NT_1387	NT_Gene_32	GCAACGGACAGTCATCGAAC
NT_1388	NT_Gene_33	GATACGTGAGGTTGCCGGTG
NT_1389	NT_Gene_34	GCAATTCTGCAACGCACGTC
NT_139	NT_Gene_35	AGCTGGACTCTGTAGAAATC
NT_1390	NT_Gene_36	GATCTTACCACTCGTCGTAG
NT_1391	NT_Gene_37	GCACCTCTAGCGCGCTCGGC
NT_1392	NT_Gene_38	GATTACGGGGTTCCGTAACT
NT_1393	NT_Gene_39	GCACGAACCCGTTCGTATGG
NT_1394	NT_Gene_40	GATTCATTATCGGCATACGG
NT_1395	NT_Gene_41	GCAGAGCGTAATCGGCATCG
NT_1396	NT_Gene_42	GATTCCGTATAGTAATCGAG
NT_1397	NT_Gene_43	GCAGGTAGGCTCGATACTTG
NT_1398	NT_Gene_44	GATTGGACGGTCGCAGGATA
NT_1399	NT_Gene_45	GCATGCGCTCGCGTGGACTG
NT_14	NT_Gene_46	AAAGATATAGCAAATTATGG
NT_140	NT_Gene_47	AGCTTAATGTGCAGGTCAGA
NT_1400	NT_Gene_48	GCAAATAGGTCGGAGCGTGT
NT_1401	NT_Gene_49	ACACGACCGACCGGTGGAAT
NT_1402	NT_Gene_50	AATGAGCGTCTCTCGATCGC
NT_1403	NT_Gene_51	GCATTAAGACGCCCACATAT
NT_1404	NT_Gene_52	GCAACCCACGGACGGCACCG
NT_1405	NT_Gene_53	GCATTCTTGAGCTCCGCGCC
NT_1406	NT_Gene_54	GCAATAGTCGCACGGGTGAT
NT_1407	NT_Gene_55	GCCACGACCTGCGAATAATT
NT_1408	NT_Gene_56	GCAGGGTTATTCCGCTTCTA
NT_1409	NT_Gene_57	GCCACTCCGCTCGTTCTAGA
NT_141	NT_Gene_58	AGCTTTCGAAATTGAGTGTC
NT_1410	NT_Gene_59	GCATAACGGCCGAGCACCAC
NT_1411	NT_Gene_60	GCCAGCCTCGGTATAACTCG
NT_1412	NT_Gene_61	GCATTCCCGCTTACGTAATT
NT_1413	NT_Gene_62	GCCATAGCCAATCGCTAGTT
NT_1414	NT_Gene_63	GCATTGGTGCTCGCGCGTTC
NT_1415	NT_Gene_64	GCCCGAGCGGATTCACCGCG
NT_1416	NT_Gene_65	GCCCATGACGCGTGTTAGTA
NT_1417	NT_Gene_66	GCCCGATAGAATTACCCATT
NT_1418	NT_Gene_67	GCCCGACCTCCACGTAAATC
NT_1419	NT_Gene_68	GCCCGTTGTGAGCGGCATGC
NT_142	NT_Gene_69	AGGACACAGGATACGCAGCT
NT_1420	NT_Gene_70	GCCGAATCGCGTTATTCCAA
NT_1421	NT_Gene_71	GCCCTCGAGCTCACGATGAG
NT_1422	NT_Gene_72	GCCGACCAACGATGACCACG
NT_1423	NT_Gene_73	ACACGTCTTCGGCTATACGC
NT_1424	NT_Gene_74	AATGAGCTTCGAGTTCGTCT
NT_1425	NT_Gene_75	GCCGAGAGGCGTAAGCGCGA
NT_1426	NT_Gene_76	GCCGCAACGTTAGATGTATA
NT_1427	NT_Gene_77	GCCGCGCCATAATATGCCAT
NT_1428	NT_Gene_78	GCCGCTCTTGATAACGACGC
NT_1429	NT_Gene_79	GCCGTTGGAAAACTCCGGCC
NT_143	NT_Gene_80	AGGACTAGTGTCGCACTCAG
NT_1430	NT_Gene_81	GCCGTAAGCGGGCCGGTTGA
NT_1431	NT_Gene_82	GCCTATGTGAATCGCGAATT
NT_1432	NT_Gene_83	GCCTTCCTCGCAGACCCGAC
NT_1433	NT_Gene_84	GCGACGTGTATCGATCACTC
NT_1434	NT_Gene_85	GCCTTTTCCGCCCGTTCAAG
NT_1435	NT_Gene_86	GCGAGGTATTCGGCTCCGCG
NT_1436	NT_Gene_87	GCGACAAGCGTTGAGTTCGC
NT_1437	NT_Gene_88	GCGAGTTATTTCGCTATAGG
NT_1438	NT_Gene_89	GCGAGCGCTATCCCGGTGGA
NT_1439	NT_Gene_90	GCGATTATCAGTAGTCCACG
NT_144	NT_Gene_91	AGGAGTGTTATGAAAAGGCT
NT_1440	NT_Gene_92	GCGATCGCCGGTATAGCTTT
NT_1441	NT_Gene_93	GCGCCTAGGGTTCCGACTCA
NT_1442	NT_Gene_94	GCGCTCGAACAAACATGGTC
NT_1443	NT_Gene_95	GCGCGAGGGCACCGACAAGT
NT_1444	NT_Gene_96	GCGGATCTGACGGTTACTTA
NT_1445	NT_Gene_97	AAACCCCCGCGCGGAGCGTC
NT_1446	NT_Gene_98	AAACCTAGCGTAGATTCGGC
NT_1447	NT_Gene_99	ACAGAGTCGTGTGCCGAACG
NT_1448	NT_Gene_100	AATGCTGCGTACGATAACCG
NT_1449	NT_Gene_101	GCGCGAGTGCCAAACGAGTG
NT_145	NT_Gene_102	AGGATCGTGTACCGGGGACG
NT_1450	NT_Gene_103	GCGTATCTACCCTACCGCCG
NT_1451	NT_Gene_104	GCGCGCGTGGATCACCCGCA
NT_1452	NT_Gene_105	GCGTGACGCGATCAAACGGT
NT_1453	NT_Gene_106	GCGCGTACATATAAATAGGT
NT_1454	NT_Gene_107	GCGTGACGTCCCACCCTGAG
NT_1455	NT_Gene_108	GCGCTACTCCCACCGATGTT
NT_1456	NT_Gene_109	GCTAAAAACAACCGGCGCGG
NT_1457	NT_Gene_110	GCGCTCGTTCGAGACGATCT
NT_1458	NT_Gene_111	GCTAAACGTATTTTACGGGC
NT_1459	NT_Gene_112	GCGGCCCGTGACCGTTCAAT
NT_146	NT_Gene_113	AGGATGCTGAACAAGTACGT
NT_1460	NT_Gene_114	GCTAAGATTCATCCGAACAC
NT_1461	NT_Gene_115	GCGGGACCCCCGGTATAGTC
NT_1462	NT_Gene_116	GCTAATCGGTACTACTCCGG
NT_1463	NT_Gene_117	GCGGTTACCGCGAAAACCAT
NT_1464	NT_Gene_118	GCTATTCCGCTCGTCAATTT
NT_1465	NT_Gene_119	GCGTACCTATCGATAAACCA
NT_1466	NT_Gene_120	GCTCGAAAGTACGCTTCCTT
NT_1467	NT_Gene_121	GCGTGAGATTCGTTGCTCGA
NT_1468	NT_Gene_122	GCTCGCTGATGTGTAATCCG
NT_1469	NT_Gene_123	ACAGCGGCCTAATACTTCGC
NT_147	NT_Gene_124	AGGATGGATTGAGCAGCGGT
NT_1470	NT_Gene_125	AATTCTGAGATTCCGCGGCT
NT_1471	NT_Gene_126	GCGTGCCATGGGAGGCCGTT
NT_1472	NT_Gene_127	GCTTCATTATTAACCGGCGT
NT_1473	NT_Gene_128	GCGTGGAGTTCGTCGCTCTT
NT_1474	NT_Gene_129	GCTTCGGAGGCTACGTAGTA
NT_1475	NT_Gene_130	GCGTGGTACTCACATCGCGA
NT_1476	NT_Gene_131	GCTTGTAATCTAAAGACGCG
NT_1477	NT_Gene_132	GCTACAGATTTGCGTTCGAG
NT_1478	NT_Gene_133	GGACCAATGTTACCGTAGGT
NT_1479	NT_Gene_134	GCTAGCGTTCAGCCCGATGT
NT_148	NT_Gene_135	AGGCCACAAATTGTATACAG
NT_1480	NT_Gene_136	GGACGGATGGGACGACTAGT
NT_1481	NT_Gene_137	GCTAGTTCTCCCGGGCGAAA
NT_1482	NT_Gene_138	GGACGTAGATTAGGGCGTAA
NT_1483	NT_Gene_139	GCTCATACTGATGAACGTCC
NT_1484	NT_Gene_140	GGACTGAAACCGATAGTATC
NT_1485	NT_Gene_141	GCTCCAGGTGCGAGATAGGC
NT_1486	NT_Gene_142	GGAGTCTCACGCAATTAGCG
NT_1487	NT_Gene_143	GCTCGGACCTTTTAGACGTC
NT_1488	NT_Gene_144	GGAGTTCAAGCGTAACTTCG
NT_1489	NT_Gene_145	GCTGATTAGACCCGGCGTAA
NT_149	NT_Gene_146	AGGCGCCAACATTGACCGTA
NT_1490	NT_Gene_147	GGATAGCCCGGTTGGTGCGT
NT_1491	NT_Gene_148	ACCAACGCTACGATCCCGGA
NT_1492	NT_Gene_149	ACAGACCGAATAACCGACGA
NT_1493	NT_Gene_150	GCTTACCTACTCCGCCCCGC
NT_1494	NT_Gene_151	GGATATTCGCGCGGTCTTCA
NT_1495	NT_Gene_152	GCTTATCGTCATGCGGGTGA
NT_1496	NT_Gene_153	GGATCGATCCGAGGAACGTG
NT_1497	NT_Gene_154	GCTTATCGTTCCGCTACGAT
NT_1498	NT_Gene_155	GGATTGACGAGACGATATCG
NT_1499	NT_Gene_156	GCTTCGACCACGGGTACTGC
NT_15	NT_Gene_157	AAAGCGACGTAGGCATACTT
NT_150	NT_Gene_158	AGGCTTAAATGGCGAGATTG
NT_1500	NT_Gene_159	GGCACCGTTCGGAAACCGAC
NT_1501	NT_Gene_160	GCTTCTACTCGCAACGTATT
NT_1502	NT_Gene_161	GGCAGCCTAATCAGTCGAGG
NT_1503	NT_Gene_162	GCTTGAGGCAACGCGACTGA
NT_1504	NT_Gene_163	GGCCCGAAGGGTCACAAGCG
NT_1505	NT_Gene_164	GCTTTCACGGAGGTTCGACG
NT_1506	NT_Gene_165	GGCGCTACTGTAATGACGGT
NT_1507	NT_Gene_166	GGAAACGTTACATTCGACGC
NT_1508	NT_Gene_167	GGCGTCGTAACAAGAACTTG
NT_1509	NT_Gene_168	GGAAACTCTTGCTCGACACG
NT_151	NT_Gene_169	AGGGAAACCTCTATGGGTAA
NT_1510	NT_Gene_170	GGCTTTACGTAAGGAGCGTA
NT_1511	NT_Gene_171	GGACACTCGCCGACCCCACT
NT_1512	NT_Gene_172	GGGACGCTCATCGAGTGACG
NT_1513	NT_Gene_173	ACCAATAACGGGTACAAGTC
NT_1514	NT_Gene_174	ACAGCAGGGGCCGCGAATAA
NT_1515	NT_Gene_175	GGATACATCGGCGCGCTAGT
NT_1516	NT_Gene_176	GGGCAACGTCATCTGGCGAC
NT_1517	NT_Gene_177	GGATTCGTGCGGGAGATACG
NT_1518	NT_Gene_178	GGGCGGGACGTAATATTATG
NT_1519	NT_Gene_179	GGCAACGCACGCTGGGTTGT
NT_152	NT_Gene_180	AGGGATCGTTAGGAAGGGAA
NT_1520	NT_Gene_181	GGGCTAGTGCGTTGTTACGA
NT_1521	NT_Gene_182	GGCACCGCGTTTATTGCACT
NT_1522	NT_Gene_183	GGGGTAGGCCTAATTACGGA
NT_1523	NT_Gene_184	GGCCAGTGTGGCCGTTACGC
NT_1524	NT_Gene_185	GGGGTTGGATACGCGATTTA
NT_1525	NT_Gene_186	GGCCCAACGAAACTAGCGTG
NT_1526	NT_Gene_187	GGGTAGCACCCCGCCGACAC
NT_1527	NT_Gene_188	GGCGGGTTAGGCCCCGTTTT
NT_1528	NT_Gene_189	GGGTCGCACCCCAATAGCTG
NT_1529	NT_Gene_190	GGCTTATAGACGAGACTCGA
NT_153	NT_Gene_191	AGGGCACCCGGTTCATACGC
NT_1530	NT_Gene_192	GGTAAAAAGCGTAACGAGTA
NT_1531	NT_Gene_193	GGGCCGGCACTCTGTCGGAC
NT_1532	NT_Gene_194	GGTAACATAGGCGGCGATCT
NT_1533	NT_Gene_195	GGGCGCGTCATAGACACACG
NT_1534	NT_Gene_196	GGTCTCGTAATGTCCTATAT
NT_1535	NT_Gene_197	ACCATAGTTTCAACCTGCGG
NT_1536	NT_Gene_198	ACCACCGTGCCGGGGACGCG
NT_1537	NT_Gene_199	GGGGATGGCCTTACGTCGCG
NT_1538	NT_Gene_200	GGTCTGTCCGTTGCGACCAC
NT_1539	NT_Gene_201	GGGGGGTCTAATACCGATTG
NT_154	NT_Gene_202	AGGGCGAGCAGCAGAGTACG
NT_1540	NT_Gene_203	GGTGCAGTCCGTTTAGTCGG
NT_1541	NT_Gene_204	GGGTGCACACGCCGGCCTAT
NT_1542	NT_Gene_205	GGTGTGGACCGCTTTTACGC
NT_1543	NT_Gene_206	GGTCAAAGCGATGTTAGCCG
NT_1544	NT_Gene_207	GTACATGCGGCAAGTCGACT
NT_1545	NT_Gene_208	GGTCGCTCGATTTCATTTAA
NT_1546	NT_Gene_209	GTACCACTTATCGACCTTGC
NT_1547	NT_Gene_210	GGTCTAGATAATCTTACCGA
NT_1548	NT_Gene_211	GTACCATGATAACCGTACTA
NT_1549	NT_Gene_212	GGTTAAAAATTAAGCGGTCC
NT_155	NT_Gene_213	AGGGGCAGGGCTATCTTATG
NT_1550	NT_Gene_214	GTACTGACGTTACGTTCATA
NT_1551	NT_Gene_215	GTACGCAGGGTGTAGCGACC
NT_1552	NT_Gene_216	GTAGACATATTGCGTAATCG
NT_1553	NT_Gene_217	GTAGCTTCATGTCCGGTCGG
NT_1554	NT_Gene_218	GTAGCTGACCGCTTAACTAA
NT_1555	NT_Gene_219	GTAGGCCGCTGATCGAATAA
NT_1556	NT_Gene_220	GTATCCTCCTTACGGCCCGT
NT_1557	NT_Gene_221	ACCGGACTGCGATATGCCGT
NT_1558	NT_Gene_222	ACCAGGACTGCCGCGTGAGG
NT_1559	NT_Gene_223	GTAGTGCGTGTGATGTCGGG
NT_156	NT_Gene_224	AGGGTCAGTCTGTCCTTTTT
NT_1560	NT_Gene_225	GTATCCTCGCAATCGTTAGG
NT_1561	NT_Gene_226	GTCAAGCCGAACGCTGCCGG
NT_1562	NT_Gene_227	GTCACAAAAAACGAGCGTTA
NT_1563	NT_Gene_228	GTCGCGTATCCTGACGACAC
NT_1564	NT_Gene_229	GTCCTAGATCCTATCGGGAG
NT_1565	NT_Gene_230	GTCGCTCGAACTCACGTAGC
NT_1566	NT_Gene_231	GTCGATTAGATGATGCCCGG
NT_1567	NT_Gene_232	GTCGGCCGCTTAACCCTTTC
NT_1568	NT_Gene_233	GTCGTGGGGCACGATGCGTA
NT_1569	NT_Gene_234	GTCGGCTCATCGGAAAATAT
NT_157	NT_Gene_235	AGGTAAGCCCCTTAGAACTG
NT_1570	NT_Gene_236	GTCGTTAACGACCCGGATTC
NT_1571	NT_Gene_237	GTGCAACGACTGACCCGCGG
NT_1572	NT_Gene_238	GTCTAACATCGGCGCACGTG
NT_1573	NT_Gene_239	GTGCCAGCGTCGATTGACGC
NT_1574	NT_Gene_240	GTGATGGCCACGTCCGAACC
NT_1575	NT_Gene_241	GTGCGAATTAACCGTTAGGA
NT_1576	NT_Gene_242	GTGCCTGATAGTGTGAAGCG
NT_1577	NT_Gene_243	GTGGTTACGTTAACGACTAC
NT_1578	NT_Gene_244	GTGCGCGCGTATAGAAAAAA
NT_1579	NT_Gene_245	ACCGGATGTGGGCGCCTCTC
NT_158	NT_Gene_246	AGGTCAAGCCGACCTCGAAC
NT_1580	NT_Gene_247	ACCAGGCGCGGACCGCACAT
NT_1581	NT_Gene_248	GTGTATGACGAGAAGCGAAG
NT_1582	NT_Gene_249	GTGGGCTGACCGTTCTCGAC
NT_1583	NT_Gene_250	GTGTGCCTCGACAGCGTAAG
NT_1584	NT_Gene_251	GTGTCTTTCGGTCTTACGAG
NT_1585	NT_Gene_252	GTGTGGTATATCCCCGTTTT
NT_1586	NT_Gene_253	GTGTTGTCCGAGAACCCGAC
NT_1587	NT_Gene_254	GTTAATATTGTGGCCCGCAC
NT_1588	NT_Gene_255	GTTAAGTAGATCGGTGACAT
NT_1589	NT_Gene_256	GTTACCCCTTTGGCCGGAAG
NT_159	NT_Gene_257	AGGTCGGCCGAACATACGGT
NT_1590	NT_Gene_258	GTTACTTACCTGACCGGCAA
NT_1591	NT_Gene_259	GTTACCGTGACGATAAGAAT
NT_1592	NT_Gene_260	GTTATACCACCTACTATGAC
NT_1593	NT_Gene_261	GTTATTGCGCCTTGGCCGTA
NT_1594	NT_Gene_262	GTTCGGTTGCAGCTTACACG
NT_1595	NT_Gene_263	GTTATTTGTCTGTCGAAACG
NT_1596	NT_Gene_264	GTTCTTCAAAGACGGGCGGC
NT_1597	NT_Gene_265	GTTCCGGATATATACGGTTA
NT_1598	NT_Gene_266	GTTTCCCGGGACTGTCGCGT
NT_1599	NT_Gene_267	GTTCGCGGGGGCTTCTATCA
NT_16	NT_Gene_268	AAATAATATGCATCTCTCGA
NT_160	NT_Gene_269	AGGTTGAATACCCCTTACTA
NT_1600	NT_Gene_270	GTTTGCGAGTCAAAGTACGC
NT_1601	NT_Gene_271	ACCGTCTCTATTATACGGCA
NT_1602	NT_Gene_272	ACCATACGGGGTCTTGTCGA
NT_1603	NT_Gene_273	GTTGCGGCGACCTAGATATC
NT_1604	NT_Gene_274	TAAAACCGATCACGATACGA
NT_1605	NT_Gene_275	GTTGCGTCCATTCCGTCGCC
NT_1606	NT_Gene_276	TAAAAGTGGTGCGTCGTCGT
NT_1607	NT_Gene_277	GTTGCGTGTGTCCGTACAAA
NT_1608	NT_Gene_278	TAACACGCACTCACGTCCGG
NT_1609	NT_Gene_279	GTTTCAGCGCGAGTTGCGCG
NT_161	NT_Gene_280	AGTACCCCTAGGTATGGGGA
NT_1610	NT_Gene_281	TAACCCTTGATCAACCGATA
NT_1611	NT_Gene_282	GTTTCAGGAACGACGGCGAG
NT_1612	NT_Gene_283	TAACGTTATGTCAAACGCTC
NT_1613	NT_Gene_284	TAAAAACGCTGGCGGCCTAG
NT_1614	NT_Gene_285	TAACTCTAATGCGTTCCAAG
NT_1615	NT_Gene_286	TAAACGATTCACCGATAACA
NT_1616	NT_Gene_287	TAAGACTGGGTGTCCCGCGT
NT_1617	NT_Gene_288	TAACAGCTTCCGCGTAATAT
NT_1618	NT_Gene_289	TAATAAACTATGTCCCGCCG
NT_1619	NT_Gene_290	TAAGCGGCGTCATGTCGCCC
NT_162	NT_Gene_291	AGTAGACGGACGGTGAGCTG
NT_1620	NT_Gene_292	TAATTCGCAACTCGGATCAT
NT_1621	NT_Gene_293	TAAGTGACACTTCGTATCGT
NT_1622	NT_Gene_294	TACACGCCCTAAGCTAGTAA
NT_1623	NT_Gene_295	ACCGTCTGATGTTCCCGGCT
NT_1624	NT_Gene_296	ACCATCCGATATTACGAGCA
NT_1625	NT_Gene_297	TAATGAGTAACGCTCATCGG
NT_1626	NT_Gene_298	TACAGTTATACGTCGCGGTG
NT_1627	NT_Gene_299	TAATGCGAATGCGACCTCTC
NT_1628	NT_Gene_300	TACATGCGGTTGACACGTTC
NT_1629	NT_Gene_301	TAATGGAAGATGCGCGATAC
NT_163	NT_Gene_302	AGTATGAGACTCATAGGGTG
NT_1630	NT_Gene_303	TACCCCTTGAGGGGCGCATA
NT_1631	NT_Gene_304	TAATGGCACTTACCGGGTCT
NT_1632	NT_Gene_305	TACGACGAGGACGCATCGAG
NT_1633	NT_Gene_306	TAATTCTTTAGTACGTGCAA
NT_1634	NT_Gene_307	TACGCTCACTTCTGCGAAGG
NT_1635	NT_Gene_308	TACATCGAACAACCAACCGA
NT_1636	NT_Gene_309	TACTGCGTACCGCAGTAAGC
NT_1637	NT_Gene_310	TACCCCTCTGCGATGCCGGT
NT_1638	NT_Gene_311	TACTTACCGACCGACAAACG
NT_1639	NT_Gene_312	TACGACATCGCATGGTAACG
NT_164	NT_Gene_313	AGTATTAGGTACCTGCCCTA
NT_1640	NT_Gene_314	TAGAGCAGATCCCCTCAACG
NT_1641	NT_Gene_315	TACGGACGTCGAATTGAGCA
NT_1642	NT_Gene_316	TAGGCCGCTCAGGCCGCACT
NT_1643	NT_Gene_317	TACGTCTGCGCAAATAGAAT
NT_1644	NT_Gene_318	TAGGCGGACGGTTACATATA
NT_1645	NT_Gene_319	ACCGTTGTTTCCGTCGAAAC
NT_1646	NT_Gene_320	ACCATGATGTCACCGCCGCA
NT_1647	NT_Gene_321	TACTTAGGTCCGCGTAAAGC
NT_1648	NT_Gene_322	TAGGGGTGCGCATTAGACTA
NT_1649	NT_Gene_323	TAGACGTCCACCGACTCTGA
NT_165	NT_Gene_324	AGTATTGTGGTGTCGTCAAC
NT_1650	NT_Gene_325	TAGTAAAAAATTCGCCCTCC
NT_1651	NT_Gene_326	TAGATGGTGCTTCTGTCGCG
NT_1652	NT_Gene_327	TAGTAGGTTGATCGCGTCGC
NT_1653	NT_Gene_328	TAGCCCGTCGAGTACTCCCC
NT_1654	NT_Gene_329	TAGTGCGAACAGTCACGGCG
NT_1655	NT_Gene_330	TAGCCGAGTTCACGCCAGTA
NT_1656	NT_Gene_331	TAGTGTTGTGAGCGTCGTAC
NT_1657	NT_Gene_332	TAGCTGTTTACGCCGACCTG
NT_1658	NT_Gene_333	TAGTTAACCGTAAAGTGGGC
NT_1659	NT_Gene_334	TAGGTGGCGCCCAATCGGAC
NT_166	NT_Gene_335	AGTCATAACTGAGTGAATCG
NT_1660	NT_Gene_336	TAGTTATCTGCAACGCATAG
NT_1661	NT_Gene_337	TAGTAGGCCGGAGCGCATCC
NT_1662	NT_Gene_338	TATCTAATCGCGGAGTCGTA
NT_1663	NT_Gene_339	TAGTCAGTCGGCCTCCGTGC
NT_1664	NT_Gene_340	TATCTCTGGATGCCGTCGGT
NT_1665	NT_Gene_341	TAGTCCTAGTTAGATTCGCG
NT_1666	NT_Gene_342	TATGAAACATCTCGGCGACG
NT_1667	NT_Gene_343	AAACGAGGCTGTTCGTACAC
NT_1668	NT_Gene_344	AAACTCATACGTAGCGAATC
NT_1669	NT_Gene_345	ACCTCGTGCAAATCGGTGGC
NT_167	NT_Gene_346	AGTCTTAAAGACCCTAAGCT
NT_1670	NT_Gene_347	ACCCACGTATGTACTCGGGA
NT_1671	NT_Gene_348	TATACTCGCCTGTCACAGCG
NT_1672	NT_Gene_349	TATGAACCTCCGGATCGGTG
NT_1673	NT_Gene_350	TATCCCGATCCGGAAACTAG
NT_1674	NT_Gene_351	TATGACTGCACGACTCGCTA
NT_1675	NT_Gene_352	TATCGAACTGCACACGCAAC
NT_1676	NT_Gene_353	TCAAACGCCCGGGCGCCCCA
NT_1677	NT_Gene_354	TATGAACTAGGCGTAAACGG
NT_1678	NT_Gene_355	TCAACTTAACCTCGAGTCCG
NT_1679	NT_Gene_356	TATGACACACAATCTGCGAC
NT_168	NT_Gene_357	AGTCTTGGCCAATGTCACGG
NT_1680	NT_Gene_358	TCAATTAGTGGCCGCCAAGC
NT_1681	NT_Gene_359	TATGATCGTATGGCCCTTCC
NT_1682	NT_Gene_360	TCACCCGCGTATACGACCTG
NT_1683	NT_Gene_361	TATGCCATATGCCCGTTTTT
NT_1684	NT_Gene_362	TCACGCACGACTAAGGGAAT
NT_1685	NT_Gene_363	TCAACTATGAACCGCCGTGC
NT_1686	NT_Gene_364	TCACTCAAAGTGCGTAGTCG
NT_1687	NT_Gene_365	TCAATAGTTCTGCGCGAATT
NT_1688	NT_Gene_366	TCACTTTAAGCACCCCGCGC
NT_1689	NT_Gene_367	TCAATCTGCGGTGACTCGTT
NT_169	NT_Gene_368	AGTGAGTGACAACCAGATCG
NT_1690	NT_Gene_369	TCAGCAGAATTGGGCCCGTA
NT_1691	NT_Gene_370	ACCTTGTGTTCGACGGTAGG
NT_1692	NT_Gene_371	ACCCAGATTCGCATTCGGAT
NT_1693	NT_Gene_372	TCACAACCCCCGACTATCGC
NT_1694	NT_Gene_373	TCAGCTACGATCGGACCCAA
NT_1695	NT_Gene_374	TCACACGGGATCTCGCCGGT
NT_1696	NT_Gene_375	TCATGCGCCTCGTAATACCT
NT_1697	NT_Gene_376	TCACATGACACTCGTTACGA
NT_1698	NT_Gene_377	TCCCCCGTACGTGTATGTCG
NT_1699	NT_Gene_378	TCACTTCGGGCATTACGAGC
NT_17	NT_Gene_379	AAATACAAGCTATAGCGATA
NT_170	NT_Gene_380	AGTGCTACTGAAACTTGCCT
NT_1700	NT_Gene_381	TCCCCTTCGTCGGCGCCAGG
NT_1701	NT_Gene_382	TCAGTCAGTCGGCCCCCTGC
NT_1702	NT_Gene_383	TCCGAACAGGCGCGTTTCTC
NT_1703	NT_Gene_384	TCATATTAGACAATCTCCGC
NT_1704	NT_Gene_385	TCCGCGGCAACGTTTGGGTC
NT_1705	NT_Gene_386	TCATCTACGGTATCGAAAGG
NT_1706	NT_Gene_387	TCCGTAGGACGTATATATTC
NT_1707	NT_Gene_388	TCATGTTGCGTCGTCCGTTA
NT_1708	NT_Gene_389	TCCTACACCACCCCGGCCGT
NT_1709	NT_Gene_390	TCCCGGGAGGTACGGTGTAC
NT_171	NT_Gene_391	AGTGGGGCGCTAAGTGGGGG
NT_1710	NT_Gene_392	TCCTATAATTGAGCGAACGG
NT_1711	NT_Gene_393	TCCGTACATCGACCTATTAC
NT_1712	NT_Gene_394	TCGATCGTCGGCGGAGCGGA
NT_1713	NT_Gene_395	ACGAGGAGAAGTCGAGTATT
NT_1714	NT_Gene_396	ACCCATCCCCGCGTCCGAGA
NT_1715	NT_Gene_397	TCCTAGGCCTGATTTACCCG
NT_1716	NT_Gene_398	TCGCAAAATGCGGATTCCGT
NT_1717	NT_Gene_399	TCCTCCGATCGACCAGGGTA
NT_1718	NT_Gene_400	TCGCGAATTGCTGCCGAACT
NT_1719	NT_Gene_1	TCCTGCGCGATGACCGTCGG
NT_172	NT_Gene_2	AGTGTATCTTCCACCTGTCT
NT_1720	NT_Gene_3	TCGCTAAGCCGGGTAATACT
NT_1721	NT_Gene_4	TCCTGCGTTCCACTCGTACT
NT_1722	NT_Gene_5	TCGCTCCGCTAGTAGTGGGT
NT_1723	NT_Gene_6	TCGAGTCTTGACTCAACGCT
NT_1724	NT_Gene_7	TCGCTGAGCAACGAAGCAAC
NT_1725	NT_Gene_8	TCGCACTCTAGGCCGTTATT
NT_1726	NT_Gene_9	TCGCTTCTGATTGATCCACG
NT_1727	NT_Gene_10	TCGCTCATTAGGAGCGCTAT
NT_1728	NT_Gene_11	TCGTAAGTTCGCTATATGCC
NT_1729	NT_Gene_12	TCGGAATTCCGCAGGCCGAG
NT_173	NT_Gene_13	AGTGTGGAAAAGCTAACAGA
NT_1730	NT_Gene_14	TCGTACCGCACGTGTAAGCC
NT_1731	NT_Gene_15	TCGGACTATAGCGTGAACGT
NT_1732	NT_Gene_16	TCGTGCCTAGCTCGGTTGAG
NT_1733	NT_Gene_17	TCGGATCGGTACATAAAGTT
NT_1734	NT_Gene_18	TCGTGTCTAGCTATCGAGTG
NT_1735	NT_Gene_19	ACGCAAGCGGAACGCGTCTA
NT_1736	NT_Gene_20	ACCCATCGGGTGCGATATGG
NT_1737	NT_Gene_21	TCGGATTTTAATCCTTACGC
NT_1738	NT_Gene_22	TCTAGGATACTCTTAACGGG
NT_1739	NT_Gene_23	TCGGCGCAGCCTAATGTATA
NT_174	NT_Gene_24	AGTGTTTGAAAAAAGGGCGG
NT_1740	NT_Gene_25	TCTCAGTTCGTAGCGAACGA
NT_1741	NT_Gene_26	TCGTAAAGTCGCAGCGACGT
NT_1742	NT_Gene_27	TCTCCGGGCCGTGTTAGACC
NT_1743	NT_Gene_28	TCGTGCCGGAATAACCACTA
NT_1744	NT_Gene_29	TCTCCGTCCGAAACGGCGAC
NT_1745	NT_Gene_30	TCGTTACATACCCCGCGGAA
NT_1746	NT_Gene_31	TCTCGAATAAATTTTCTCGC
NT_1747	NT_Gene_32	TCGTTGTGTCGACATCCGCA
NT_1748	NT_Gene_33	TCTGCACCGCGACTTAGCTT
NT_1749	NT_Gene_34	TCTACACGCGCGTTCAACCG
NT_175	NT_Gene_35	AGTTCCCAGAAATATATTGC
NT_1750	NT_Gene_36	TCTGGACGCGAGATGACGGG
NT_1751	NT_Gene_37	TCTATATCTAGTCTCGGCGC
NT_1752	NT_Gene_38	TGACGCGCCTCGGACCAACC
NT_1753	NT_Gene_39	TCTCTTCGCGCCCGCTTTGC
NT_1754	NT_Gene_40	TGACGCTAAGGCCCGCTAAC
NT_1755	NT_Gene_41	TCTTCTAGTGCGAGTTCCGC
NT_1756	NT_Gene_42	TGACTTGACACGTTCGATAT
NT_1757	NT_Gene_43	ACGCTCTTGGCAGATAATCG
NT_1758	NT_Gene_44	ACCCGCATATGCCGCCTAAG
NT_1759	NT_Gene_45	TCTTCTCGAGCGTGCGGGCC
NT_176	NT_Gene_46	AGTTCTGTTCGATAGATGCC
NT_1760	NT_Gene_47	TGAGACCAATGCCGCGGAAT
NT_1761	NT_Gene_48	TCTTGACTCCGACTTCGGGC
NT_1762	NT_Gene_49	TGAGCCGGTGCGCTCTCGGT
NT_1763	NT_Gene_50	TGACAACCGCGGTACCTCTA
NT_1764	NT_Gene_51	TGAGCCTTTGTGGACCGCGG
NT_1765	NT_Gene_52	TGACCCGTCTCTTCGCGCAC
NT_1766	NT_Gene_53	TGAGCGCTTTCCCGATCCGG
NT_1767	NT_Gene_54	TGACCCTCTTAATCTCCGGT
NT_1768	NT_Gene_55	TGATCCCCGTCCCGAAGTTA
NT_1769	NT_Gene_56	TGAGAGCAAGGCGCATACGC
NT_177	NT_Gene_57	AGTTGAATGGACCTCGACTA
NT_1770	NT_Gene_58	TGATGCCGGTACCCGTAACT
NT_1771	NT_Gene_59	TGAGGGCTCAATACTTCCGC
NT_1772	NT_Gene_60	TGATGGACGCGATACGTTTA
NT_1773	NT_Gene_61	TGAGGTTACCGCCGGCTTTT
NT_1774	NT_Gene_62	TGCACCGGTACGGGCGACTC
NT_1775	NT_Gene_63	TGATAAACGATGCGAACTCG
NT_1776	NT_Gene_64	TGCAGATCGCGAAGCGACTA
NT_1777	NT_Gene_65	TGATCAACGTCGGTGGACGG
NT_1778	NT_Gene_66	TGCCGACGCGACGCAGCGTA
NT_1779	NT_Gene_67	ACGCTGTTCGTAACCGCGGG
NT_178	NT_Gene_68	ATAAGCCACACTACCCGCCT
NT_1780	NT_Gene_69	ACCCTAGCCTCATCGCGACC
NT_1781	NT_Gene_70	TGATTGGGGGTCGTTCGCCA
NT_1782	NT_Gene_71	TGCCTACTGTCGTTCCCGCG
NT_1783	NT_Gene_72	TGCAACGATGGTTACGGTAC
NT_1784	NT_Gene_73	TGCGCGTCCTGTTATGACCG
NT_1785	NT_Gene_74	TGCAGTAGTCGCGGATAGGC
NT_1786	NT_Gene_75	TGCGGCAATGTTAACCCTTA
NT_1787	NT_Gene_76	TGCCCTGCGTCCGCTACGTC
NT_1788	NT_Gene_77	TGCGTCTCAGCTTCGGCTAT
NT_1789	NT_Gene_78	TGCCTTCAGTCGACCGTTAC
NT_179	NT_Gene_79	ATAAGCTACTCTGAGTTCCT
NT_1790	NT_Gene_80	TGCTGGCCGATACGTGCTTG
NT_1791	NT_Gene_81	TGCGTAAAACTTGCGCTCGA
NT_1792	NT_Gene_82	TGCTTAGGGCCCTTCGGCGG
NT_1793	NT_Gene_83	TGGATCCGCTTCGCACGGCG
NT_1794	NT_Gene_84	TGCTTTACCGCGTTGGGTAA
NT_1795	NT_Gene_85	TGGCACGGAGTTGCATACGC
NT_1796	NT_Gene_86	TGGCCCACAAGGTGCGATAT
NT_1797	NT_Gene_87	TGGGCCATAGTGGCGCGTGA
NT_1798	NT_Gene_88	TGGCGCTCCTGCGCACACGA
NT_1799	NT_Gene_89	TGGTACCACTCGCCGAATCT
NT_18	NT_Gene_90	AAATGCACAGATCGCTGATC
NT_180	NT_Gene_91	ATAATCCGGAAACGCTCGAC
NT_1800	NT_Gene_92	TGGCTTAATGGACAGCGCGA
NT_1801	NT_Gene_93	ACGGAACCCGATCGGAACGG
NT_1802	NT_Gene_94	ACCGCACGTTCTCGCAGAGA
NT_1803	NT_Gene_95	TGGTTCGACCAACATGGTTC
NT_1804	NT_Gene_96	TGGGCGGTTCAAAGCGAATT
NT_1805	NT_Gene_97	TGTAACGATCTGGGCGGTCT
NT_1806	NT_Gene_98	TGGGTCCTAAACGCGGTTCA
NT_1807	NT_Gene_99	TGTATAGTCATCGCCGTAAT
NT_1808	NT_Gene_100	TGGGTTCCGGCCCCATGTAC
NT_1809	NT_Gene_101	TGTCCCGACGATGTGTAAAT
NT_181	NT_Gene_102	ATACAATACTTTGGCGCATA
NT_1810	NT_Gene_103	TGGTTCACCACTCGAGATCG
NT_1811	NT_Gene_104	TGTCGCCGATGGTCAGTCGC
NT_1812	NT_Gene_105	TGGTTGGCATGTCGCCAGCG
NT_1813	NT_Gene_106	TGTCTATGTTTGGCCACGCA
NT_1814	NT_Gene_107	TGTACTCGCATAGCGGGGGC
NT_1815	NT_Gene_108	TGTCTGCCGCATACGCTATA
NT_1816	NT_Gene_109	TGTATCCACCGTGACCCGGT
NT_1817	NT_Gene_110	TGTGCCTACGCCATTCGGCT
NT_1818	NT_Gene_111	TGTCCTACCGAATGAACCGT
NT_1819	NT_Gene_112	TGTTTATGCGGAACTTCCGC
NT_182	NT_Gene_113	ATACCAGATGCGTCCGCTTG
NT_1820	NT_Gene_114	TGTCGGACCCATTGTCGAAC
NT_1821	NT_Gene_115	TTAACTGGGGGGACCGGACG
NT_1822	NT_Gene_116	TGTGCCACGCCGCTGCAACG
NT_1823	NT_Gene_117	ACGGATTGCTGACGCTATCA
NT_1824	NT_Gene_118	ACCGCGCATCATTGACGGTG
NT_1825	NT_Gene_119	TTACAGTTCATACCGTCGCC
NT_1826	NT_Gene_120	TGTGTAATTACGTTTCGCGG
NT_1827	NT_Gene_121	TTACCGTGGTACGTCAGGTT
NT_1828	NT_Gene_122	TGTTAATGCCAACGGGACAT
NT_1829	NT_Gene_123	TTAGCCTTGCCCCGTCATAC
NT_183	NT_Gene_124	ATACGAGGCGCTTTTCTTTG
NT_1830	NT_Gene_125	TGTTCGCCCTCTCACGATTG
NT_1831	NT_Gene_126	TTAGGACGTGCTTCCGAGGG
NT_1832	NT_Gene_127	TTAACGTCTGTGCGCACTAC
NT_1833	NT_Gene_128	TTATACCGTCACGAGTGCCC
NT_1834	NT_Gene_129	TTACGCAAAGCTGCGATGAG
NT_1835	NT_Gene_130	TTATCGCACAACCCCGAAAG
NT_1836	NT_Gene_131	TTACTGATCAGTCGGACGCA
NT_1837	NT_Gene_132	TTATCGTACTAGTACGTACA
NT_1838	NT_Gene_133	TTACTTGGTGCAACAACCGG
NT_1839	NT_Gene_134	TTCAAGTGTTATGGACGCGC
NT_184	NT_Gene_135	ATACGCATGATTGCAAGAGG
NT_1840	NT_Gene_136	TTAGTTCGACCACTCCTGAT
NT_1841	NT_Gene_137	TTCATCCTTCGTAGCGCAGC
NT_1842	NT_Gene_138	TTATGACCTCGATGCGACAT
NT_1843	NT_Gene_139	TTCATCGCAGATCGATTTCG
NT_1844	NT_Gene_140	TTATGTGCCTCTCGGCGCAT
NT_1845	NT_Gene_141	ACGGTCGAGCACGGTTATGA
NT_1846	NT_Gene_142	ACCGGTCGAAGTCTGGGATT
NT_1847	NT_Gene_143	TTCCAGTATACCGAATTCGC
NT_1848	NT_Gene_144	TTATTGGTTTCAACGGTTGT
NT_1849	NT_Gene_145	TTCCCCGCCCGTGCGGTCAT
NT_185	NT_Gene_146	ATACGGCCGAAGCCCCTTCA
NT_1850	NT_Gene_147	TTATTTACGCGCTGAACTTG
NT_1851	NT_Gene_148	TTCGAGACGGATACGTCTGC
NT_1852	NT_Gene_149	TTCAACGACGGAAGACGCGC
NT_1853	NT_Gene_150	TTCGAGATTTTAATAGCGCA
NT_1854	NT_Gene_151	TTCAATTGTTCGCCCGAACA
NT_1855	NT_Gene_152	TTCGATATAGGGGACGGCGG
NT_1856	NT_Gene_153	TTCGAAGTCTAACCCGCGGG
NT_1857	NT_Gene_154	TTCGCCGGCGACGAAGTGCA
NT_1858	NT_Gene_155	TTCGACGTGCGGCGTATTGG
NT_1859	NT_Gene_156	TTCGCGAGTAAGGTAGGCAT
NT_186	NT_Gene_157	ATACTCTCACAGGTACATAA
NT_1860	NT_Gene_158	TTCGACTGCGCACGCCATGA
NT_1861	NT_Gene_159	TTCGGCTCAATGGCGCGAGC
NT_1862	NT_Gene_160	TTCGGCTGGTGTGCGTTCAC
NT_1863	NT_Gene_161	TTCGTGGCCGAAGGCGCCGC
NT_1864	NT_Gene_162	TTCTCCATACCGTAACTCCG
NT_1865	NT_Gene_163	TTCTGATTAGATACGTACGA
NT_1866	NT_Gene_164	TTGAATCCGAGGCGCCGATG
NT_1867	NT_Gene_165	ACGTCGGTCTAGAGTTAAGT
NT_1868	NT_Gene_166	ACCGGTTCAGCCGCCGGAAC
NT_1869	NT_Gene_167	TTGAACACGACACCCGTGCC
NT_187	NT_Gene_168	ATAGAAGTGTGACCGCTGGG
NT_1870	NT_Gene_169	TTGAGCGGACCCCCCTACAA
NT_1871	NT_Gene_170	TTGAAGTAGGGTCGGATTGA
NT_1872	NT_Gene_171	TTGATAAACCGCGGCCGAAA
NT_1873	NT_Gene_172	TTGCGTGTGCGTTGTTAACG
NT_1874	NT_Gene_173	TTGCACCCCCAGTTCGTTGC
NT_1875	NT_Gene_174	TTGGCGGCTCGCTCCTGCGT
NT_1876	NT_Gene_175	TTGCAGCAACGGCGACGGCT
NT_1877	NT_Gene_176	TTGTCGCTAACTCAGAATAG
NT_1878	NT_Gene_177	TTGGACGTACACTTTCGTTC
NT_1879	NT_Gene_178	TTGTTTCAGCCTTGAGCGCG
NT_188	NT_Gene_179	ATAGCAGGACGAGGTTCCTT
NT_1880	NT_Gene_180	TTGTCAACTTCGGCCAACGC
NT_1881	NT_Gene_181	TTTAGTCAGACGAGCCGGAT
NT_1882	NT_Gene_182	TTTACGTATGCTGTGCGCGA
NT_1883	NT_Gene_183	TTTCTAGGGCCGCCGCCCGC
NT_1884	NT_Gene_184	TTTCAGTTGTCGCGCGACTC
NT_1885	NT_Gene_185	TTTTAGTAGGTCAACGCTGT
NT_1886	NT_Gene_186	TTTCTAATTACCCGATACGT
NT_1887	NT_Gene_187	TTTTCGTCGACTAAGTCAAG
NT_1888	NT_Gene_188	TTTGACATTTTCGTCTCGCG
NT_1889	NT_Gene_189	AAACTCCCGTGTCAACCGAT
NT_189	NT_Gene_190	ATAGCCGCCGCTCATTACTT
NT_1890	NT_Gene_191	AACATGTTAAGTCGCGTTAT
NT_1891	NT_Gene_192	ACGTGTAAGGCGAACGCCTT
NT_1892	NT_Gene_193	ACCGTACAAGACTCGCTCCA
NT_1893	NT_Gene_194	TTTTGGCGACGCATCGCTGG
NT_1894	NT_Gene_195	TTTTTAGACCTAATTCGCGC
NT_1895	NT_Gene_196	ACGTGTTCTCGTACTTAGCT
NT_1896	NT_Gene_197	ACGACGAGAGATACTTAGGC
NT_1897	NT_Gene_198	ACTAAGGAGTCCCGGTCCGA
NT_1898	NT_Gene_199	ACGACGTCCGCTGTGTGTAT
NT_1899	NT_Gene_200	ACTGCGCGTATAGGACGCAA
NT_19	NT_Gene_201	AAATTGGCTTTCGTTCGTGC
NT_190	NT_Gene_202	ATAGCGGATGTCCTTGGAAA
NT_1900	NT_Gene_203	ACGCACCCATACAGGCGCTT
NT_1901	NT_Gene_204	AGAAAGGCACGTGCGACGTC
NT_1902	NT_Gene_205	ACGCGAAGTGTCGCAGAGTG
NT_1903	NT_Gene_206	AGACCTCGTTAGCCGTAGCT
NT_1904	NT_Gene_207	ACGCTATAGTGTACGTCTAA
NT_1905	NT_Gene_208	AGACTCGTGTGCCACGAGGA
NT_1906	NT_Gene_209	ACGGGTCAACTTCTTGCCGC
NT_1907	NT_Gene_210	AGAGGCGGAGCAATACTCGC
NT_1908	NT_Gene_211	ACGGTCCCAACGAGCGCCGG
NT_1909	NT_Gene_212	AGCATGGAGTCAACGTCCGC
NT_191	NT_Gene_213	ATAGCTAAAGTTGATGTGTA
NT_1910	NT_Gene_214	ACGGTCCCTCTCGGGTCAAT
NT_1911	NT_Gene_215	AGCCTAGTCGCGCTAATATT
NT_1912	NT_Gene_216	ACGTCGATGCTTATCCGTCT
NT_1913	NT_Gene_217	AAAGACGTGCATTCAGCGAG
NT_1914	NT_Gene_218	AACCAGCATTTGACCGCGCT
NT_1915	NT_Gene_219	AGCGATGTTCACGCACAGCG
NT_1916	NT_Gene_220	ACGTTGCAGCTCGCGTTTCG
NT_1917	NT_Gene_221	AGCGTATCTTATGTACCGCT
NT_1918	NT_Gene_222	ACTAGCTCCATAACGTGTAC
NT_1919	NT_Gene_223	AGCGTCCACGCGTCTATGGA
NT_192	NT_Gene_224	ATAGGCACCTTAAGGGTCTC
NT_1920	NT_Gene_225	ACTCACCTCGCACGATCGTA
NT_1921	NT_Gene_226	AGCGTGTCGAGAACGGCTTG
NT_1922	NT_Gene_227	ACTCGACCTAACGTCGATGT
NT_1923	NT_Gene_228	AGCGTTCGCAGCTGGTCAAC
NT_1924	NT_Gene_229	ACTCGCGAAACCGTACATGA
NT_1925	NT_Gene_230	AGGCCCCGAGACGCGCCACA
NT_1926	NT_Gene_231	ACTGTCCCATTGTACGACGG
NT_1927	NT_Gene_232	AGGGCAATCGCGTGCCCAAC
NT_1928	NT_Gene_233	ACTTCCCGCGGTTCCGTTGA
NT_1929	NT_Gene_234	AGGTCGTGGACCCGCATGTA
NT_193	NT_Gene_235	ATAGGTCATCCACTGGGCGG
NT_1930	NT_Gene_236	ACTTGTATACGACGGCTAGA
NT_1931	NT_Gene_237	AGTACACTACATCGACTTCG
NT_1932	NT_Gene_238	ACTTTACATCATGTCGTCGT
NT_1933	NT_Gene_239	AGTAGAGTCGCGAACGCTAC
NT_1934	NT_Gene_240	AGAAATCCAGTCCCGCCTAA
NT_1935	NT_Gene_241	AACCGTACTGCGAGGAGCAT
NT_1936	NT_Gene_242	AACCCCGGCTGTCATCGCCG
NT_1937	NT_Gene_243	AGTCACTAGGCGCTCTCGCG
NT_1938	NT_Gene_244	AGACGTTGATTTACCGGCCA
NT_1939	NT_Gene_245	AGTCAGCTCCGGGGTATACG
NT_194	NT_Gene_246	ATAGTAACGTCAGGGAGTAA
NT_1940	NT_Gene_247	AGATAGCGCAATCCCGCATG
NT_1941	NT_Gene_248	AGTCATCCTCTATGCGCGTA
NT_1942	NT_Gene_249	AGATTCTCGCGTAACCAGAG
NT_1943	NT_Gene_250	AGTCCCACGTTTGCCGTCAA
NT_1944	NT_Gene_251	AGCACGCGCACAAGAGCCGC
NT_1945	NT_Gene_252	AGTCCGGTCGAAATCTGTAT
NT_1946	NT_Gene_253	AGCACTAGGATCGCGGCCTT
NT_1947	NT_Gene_254	AGTGCCGGGGGTGTATACCG
NT_1948	NT_Gene_255	AGCAGTTCGGGTAACGCCCA
NT_1949	NT_Gene_256	AGTTAAGCGCGTATCTACGT
NT_195	NT_Gene_257	ATATAAACTGTCGCGGTAAA
NT_1950	NT_Gene_258	AGCCGCGCCGCAAAGCTTTT
NT_1951	NT_Gene_259	AGTTAAGCTCCAATCGTCTG
NT_1952	NT_Gene_260	AGCCGGGCTTTCCGTCAAGC
NT_1953	NT_Gene_261	AGTTTACGTGGTCCGATGTC
NT_1954	NT_Gene_262	AGCGAGTGTCCGTGACGTTC
NT_1955	NT_Gene_263	ATAAAGTCCCAGGTGCGCGC
NT_1956	NT_Gene_264	AGCGCCATAGGACGCCAAAC
NT_1957	NT_Gene_265	AACCTCGTCTCATGTACGAA
NT_1958	NT_Gene_266	AACCCGCCGGAACAATCAGC
NT_1959	NT_Gene_267	ATAACTTACTCGTTACGACT
NT_196	NT_Gene_268	ATATGACAGGGCAAACGCAT
NT_1960	NT_Gene_269	AGCGCGTAAGGCGTAGTTAC
NT_1961	NT_Gene_270	ATAACTTATGCGCTTCGGGG
NT_1962	NT_Gene_271	AGCTATCCCCACGTTCGCGG
NT_1963	NT_Gene_272	ATAATGCGCGCGAATACTTA
NT_1964	NT_Gene_273	AGCTTAGATCGTGCGTCGTA
NT_1965	NT_Gene_274	ATACGCATAGATCGGTAAGC
NT_1966	NT_Gene_275	AGGACTATCCGCGGGATTAG
NT_1967	NT_Gene_276	ATAGATGTCTACGCGCCGTT
NT_1968	NT_Gene_277	AGGCAGCCCGCGTTAGAGAT
NT_1969	NT_Gene_278	ATATGAGCCCGACCTCTCGA
NT_197	NT_Gene_279	ATATTTCGGCAGTTGCAGCA
NT_1970	NT_Gene_280	AGGGTTAGGCTGACCCGCGA
NT_1971	NT_Gene_281	ATCACACGTTAAACGGGGCG
NT_1972	NT_Gene_282	AGGTCCGCTGGCGCAATGGG
NT_1973	NT_Gene_283	ATCATGCCTTCGCATTAACC
NT_1974	NT_Gene_284	AGGTGCGTGTCAACCGGTAG
NT_1975	NT_Gene_285	ATCGATATTGATAAACGCGA
NT_1976	NT_Gene_286	AGTACAGCCGACGAGTGCGA
NT_1977	NT_Gene_287	ATCGCAGGTCTACGCAGAGT
NT_1978	NT_Gene_288	AGTAGACGCTATGTTCGCGC
NT_1979	NT_Gene_289	AACGTCACCAACCTCGATCC
NT_198	NT_Gene_290	ATATTTTATGACATAAAAAT
NT_1980	NT_Gene_291	AACCGGCTGCGCGTTTGCAA
NT_1981	NT_Gene_292	ATCGCGGCGCGTTAAGGCAG
NT_1982	NT_Gene_293	AGTGTCACGGCAAAGTCGAG
NT_1983	NT_Gene_294	ATCGCTAATTTACGAAGGCG
NT_1984	NT_Gene_295	ATACCTCCGCTACACCGTCT
NT_1985	NT_Gene_296	ATCGTAAATTACACGTACAG
NT_1986	NT_Gene_297	ATACGCGTGATGACCTTATG
NT_1987	NT_Gene_298	ATCTTAACCAGCGCATCCCG
NT_1988	NT_Gene_299	ATAGCCCGGTTTGCCCGTCT
NT_1989	NT_Gene_300	ATGACCTCTTCGTTCGAGAG
NT_199	NT_Gene_301	ATCAAAGTGTCTGACTTATT
NT_1990	NT_Gene_302	ATAGGCGCACGGGCTACTCC
NT_1991	NT_Gene_303	ATGGACCCTTCAGTGCGGTA
NT_1992	NT_Gene_304	ATATCGAATGATGTCCGCAT
NT_1993	NT_Gene_305	ATGGTGGCTGTACTCGTAAC
NT_1994	NT_Gene_306	ATATGCTCGACCCATCGTCC
NT_1995	NT_Gene_307	ATGTGTATGAAGCCCGTCAT
NT_1996	NT_Gene_308	ATATTGTCCCATACGATCGG
NT_1997	NT_Gene_309	ATGTGTCATAGCGGCGTAGG
NT_1998	NT_Gene_310	ATCCACGCTCCGCGGTACTT
NT_1999	NT_Gene_311	ATGTTACGTACGTGATCTCC
NT_2	NT_Gene_312	AAAACAGGACGATGTGCGGC
NT_20	NT_Gene_313	AACAGGAAACGTGACTAAAG
NT_200	NT_Gene_314	ATCAAGTCAGGTTATGCGGG
NT_2000	NT_Gene_315	ATCCCCCCGACTTAGGGATT
NT_2001	NT_Gene_316	AAAAAACCAAATCGCCACGT
NT_2002	NT_Gene_317	AAAACGACCACCCGAAACCT
NT_2003	NT_Gene_318	AAAACTATGTCAATAAGCGC
NT_2004	NT_Gene_319	AAAATTAGCCTGACTTCGCC
NT_2005	NT_Gene_320	AAACCAAGCCTAATTGACTT
NT_2006	NT_Gene_321	AAACCCGCGTAGTACCGAAC
NT_2007	NT_Gene_322	AAACCTATGAATCGTCACAG
NT_2008	NT_Gene_323	AAACGAGGCTCAATAGATAG
NT_2009	NT_Gene_324	AAACGTTATACGACCGACGA
NT_201	NT_Gene_325	ATCACGTGATCGGATGGTTC
NT_2010	NT_Gene_326	AAAGCTATTTATCGCGTCGT
NT_2011	NT_Gene_327	AAAGGCACTCCAACTAAATG
NT_2012	NT_Gene_328	AAAGTATAGTCGGCTCGTAT
NT_2013	NT_Gene_329	AAAGTTGAAGTCTTCCCGAC
NT_2014	NT_Gene_330	AAATACTCGATCGACGACTA
NT_2015	NT_Gene_331	AAATATCGACCGGCGTTCGA
NT_2016	NT_Gene_332	AAATCGCTAAGGTAGCATAT
NT_2017	NT_Gene_333	AAATCGTAGCGGTTAACCGC
NT_2018	NT_Gene_334	AAATCTAAACGACGCGCGAT
NT_2019	NT_Gene_335	AAATGTCCATAACGTTACTA
NT_202	NT_Gene_336	ATCAGCCCATTTCTGCGCAC
NT_2020	NT_Gene_337	AACAACGCGTCGCGATAGTG
NT_2021	NT_Gene_338	AACAATAGGCACGTGACCGC
NT_2022	NT_Gene_339	AACAGTGAAAGTCGTATCCA
NT_2023	NT_Gene_340	AACATTTTTCACTTCGCGTG
NT_2024	NT_Gene_341	AACCACGAATCATGCGCGAC
NT_2025	NT_Gene_342	AACGCGTACTATCCGACGAA
NT_2026	NT_Gene_343	AACGTCGCGAATGAATCGAC
NT_2027	NT_Gene_344	AACTATGGGACGATGTTAGT
NT_2028	NT_Gene_345	AACTCATAGCATGTTCCCGG
NT_2029	NT_Gene_346	AACTCCACTGTACCACCGAA
NT_203	NT_Gene_347	ATCAGGCCTTGTCCGTGATT
NT_2030	NT_Gene_348	AACTCCTACGAAGATAGTAC
NT_2031	NT_Gene_349	AACTTGCAGCGGGTCTTGAC
NT_2032	NT_Gene_350	AACTTGTAGAATCGCGCGAA
NT_2033	NT_Gene_351	AAGAAACCGATGGGACGCCG
NT_2034	NT_Gene_352	AAGACGCGTAAAGCGCCCGT
NT_2035	NT_Gene_353	AAGAGAGAGTGTAGCGCACT
NT_2036	NT_Gene_354	AAGAGTTAATCGTACGACGG
NT_2037	NT_Gene_355	AAGATAAAGTATGCCTGTAC
NT_2038	NT_Gene_356	AAGCACGCGTCGAGCGTCTA
NT_2039	NT_Gene_357	AAGCCGAACTCGGCGTATCG
NT_204	NT_Gene_358	ATCCAGATCACCACGCGTCA
NT_2040	NT_Gene_359	AAGCGACGTTCGTCCGATAG
NT_2041	NT_Gene_360	AAGCGCTAGTACGCGGTTTA
NT_2042	NT_Gene_361	AAGCGCTTATTACGCGCAGT
NT_2043	NT_Gene_362	AAGCGGTTGTACGACGCACG
NT_2044	NT_Gene_363	AAGCGTAATACGCGCGTCAC
NT_2045	NT_Gene_364	AAGCTAGGGACGATCATCAT
NT_2046	NT_Gene_365	AAGCTGGTGGAGATCGCCAC
NT_2047	NT_Gene_366	AAGGAACCGTCCTAGACGGC
NT_2048	NT_Gene_367	AAGGAAGATCCCACTTAACG
NT_2049	NT_Gene_368	AAGGCAGCGACGTCTCAACT
NT_205	NT_Gene_369	ATCCATGTGGTTACAATATT
NT_2050	NT_Gene_370	AAGGCCTTCAAAGTTAGACC
NT_2051	NT_Gene_371	AAGGCGATGTACGGCGTATC
NT_2052	NT_Gene_372	AAGGGCGCAACACTACCATT
NT_2053	NT_Gene_373	AAGGGGTCGTACGCGAATAC
NT_2054	NT_Gene_374	AAGGGTTCAAAACGTGACCT
NT_2055	NT_Gene_375	AAGGTATTCCTATTGCAACG
NT_2056	NT_Gene_376	AAGGTCATACAGCTTAACGG
NT_2057	NT_Gene_377	AAGGTTACGCTCTTAAGCAG
NT_2058	NT_Gene_378	AAGTAACTGACGATCCGTGA
NT_2059	NT_Gene_379	AAGTATATTCGATCGGAGGT
NT_206	NT_Gene_380	ATCCTAGGTACAAAAGGACG
NT_2060	NT_Gene_381	AAGTCACGCGCGACGATTTA
NT_2061	NT_Gene_382	AATAAAGTGACGCTTATAGG
NT_2062	NT_Gene_383	AATACGCCGCGCGGTCGAAA
NT_2063	NT_Gene_384	AATATACCGCTTTGGCACAT
NT_2064	NT_Gene_385	AATATCTACAGTCCGATATG
NT_2065	NT_Gene_386	AATCGAACAATTCGTACGCC
NT_2066	NT_Gene_387	AATCGACTACGAACGCCGAT
NT_2067	NT_Gene_388	AATCGAGTCGGCGATATCGT
NT_2068	NT_Gene_389	AATCGATAACATCGCGGCAT
NT_2069	NT_Gene_390	AATCGCAATATCTCGCGACA
NT_207	NT_Gene_391	ATCGATATACCGCCATAAAA
NT_2070	NT_Gene_392	AATCTAAAGACATACTCGTC
NT_2071	NT_Gene_393	AATCTCGGTACGCGTACCAC
NT_2072	NT_Gene_394	AATGGCTATACGAGCGCGAC
NT_2073	NT_Gene_395	AATGTCCGCGTATCGACCGA
NT_2074	NT_Gene_396	ACAAAAGGGGCATTACTCGT
NT_2075	NT_Gene_397	ACAAAGGACCCCGGCGAAAG
NT_2076	NT_Gene_398	ACAACGCGTCAATCCGCGGT
NT_2077	NT_Gene_399	ACAACTCAATCCGTAATGCA
NT_2078	NT_Gene_400	ACAATCGCCGATTCGTACGG
NT_2079	NT_Gene_1	ACAATCGGAGAACACCCCAA
NT_208	NT_Gene_2	ATCGGTACCTCTTCACATAT
NT_2080	NT_Gene_3	ACACATTGCACCGTAACTAT
NT_2081	NT_Gene_4	ACACCTCCGTAACGCGTATC
NT_2082	NT_Gene_5	ACACGAACGTTACGCGACAC
NT_2083	NT_Gene_6	ACACGCACGATCGCCGCTTA
NT_2084	NT_Gene_7	ACACGCGCAACGGCGTATCA
NT_2085	NT_Gene_8	ACACGGTCGTAACGTTCGAG
NT_2086	NT_Gene_9	ACACGGTTATCCGATCGTTA
NT_2087	NT_Gene_10	ACACGTCGATAACTCGACGG
NT_2088	NT_Gene_11	ACAGACCCTTACGAATACTG
NT_2089	NT_Gene_12	ACAGATAGGGTACGAGATGG
NT_209	NT_Gene_13	ATCGTATCATCAGCTAGCGC
NT_2090	NT_Gene_14	ACAGCAGATGTAGATACGAC
NT_2091	NT_Gene_15	ACAGCGCGATCGTTCGACGA
NT_2092	NT_Gene_16	ACAGCGTGGAAGCACACCGA
NT_2093	NT_Gene_17	ACAGGAAGGACTCACTAACT
NT_2094	NT_Gene_18	ACAGGCACGTGCTAAAAGAC
NT_2095	NT_Gene_19	ACAGGCTTATATCGCTTCAG
NT_2096	NT_Gene_20	ACAGTGCAGGCCATAAGATG
NT_2097	NT_Gene_21	ACATACACAATTATCGGCTA
NT_2098	NT_Gene_22	ACATATCCTTCGCGCTACGA
NT_2099	NT_Gene_23	ACATCAGCATATCCGTAGGC
NT_21	NT_Gene_24	AACATCTCGTTAGGGGTATC
NT_210	NT_Gene_25	ATCGTTGCTGACAGGATCTA
NT_2100	NT_Gene_26	ACATGTACGTACGGTTCGAC
NT_2101	NT_Gene_27	ACCAACCGTTAGTACGACGT
NT_2102	NT_Gene_28	ACCAAGTCGTCCGGCGATTC
NT_2103	NT_Gene_29	ACCAATCCGATCGTCGTACA
NT_2104	NT_Gene_30	ACCACCCGCGTCATCGATTA
NT_2105	NT_Gene_31	ACCACCCTATTCCAAACGTA
NT_2106	NT_Gene_32	ACCACCCTGCTACGCGATAT
NT_2107	NT_Gene_33	ACCACCGTTCGTACCGGTCG
NT_2108	NT_Gene_34	ACCACGCGCCAATATGCGGT
NT_2109	NT_Gene_35	ACCATCAATTAAGTTCCCCG
NT_211	NT_Gene_36	ATCGTTTCCGCTTAACGGCG
NT_2110	NT_Gene_37	ACCCACCTGTCGTCTCGTCT
NT_2111	NT_Gene_38	ACCCGTATCCTTTCGACGCG
NT_2112	NT_Gene_39	ACCCGTTAACGACTATCGCG
NT_2113	NT_Gene_40	ACCGATTACTACGCGCGTGC
NT_2114	NT_Gene_41	ACCGGTACTCGCGATACGTA
NT_2115	NT_Gene_42	ACCGTCATGCTAGTCAGCCC
NT_2116	NT_Gene_43	ACCGTCCGTTTCGCAATGTG
NT_2117	NT_Gene_44	ACCTTGACAACAGTCGTATG
NT_2118	NT_Gene_45	ACCTTTAATAGGCACGTCCT
NT_2119	NT_Gene_46	ACGAACGCGTCGATTCGACC
NT_212	NT_Gene_47	ATCTACAATCCAGCCCTCTA
NT_2120	NT_Gene_48	ACGCAGAAAAAGCTCCGCGC
NT_2121	NT_Gene_49	ACGCGATGATCGATACCGAC
NT_2122	NT_Gene_50	ACGCGCACCACGCGTAACTA
NT_2123	NT_Gene_51	ACGCGCACGTTTACGCGTAA
NT_2124	NT_Gene_52	ACGCGCGAAAACCGCTCGAT
NT_2125	NT_Gene_53	ACGCGTTCGCATATCACGCG
NT_2126	NT_Gene_54	ACGTATCGTACGATGATCGC
NT_2127	NT_Gene_55	ACGTCGCCGCGAAAAACGAC
NT_2128	NT_Gene_56	ACGTTACGTACGTCGACCGC
NT_2129	NT_Gene_57	ACGTTTAACGCGCGATCGTT
NT_213	NT_Gene_58	ATCTCGGGTCGACTGCGGAT
NT_2130	NT_Gene_59	ACTAAACACCCGGGGAACTA
NT_2131	NT_Gene_60	ACTAACAATTAGCGCAGTTG
NT_2132	NT_Gene_61	ACTAACGGCGCATCACCTAA
NT_2133	NT_Gene_62	ACTACCCGACCTTAGCGACC
NT_2134	NT_Gene_63	ACTACTAGCTCAAGGACCGT
NT_2135	NT_Gene_64	ACTATCGTACCGATCCGGAC
NT_2136	NT_Gene_65	ACTCCATGACTCACGATACT
NT_2137	NT_Gene_66	ACTCGCGCGCATTACGGTTA
NT_2138	NT_Gene_67	ACTGCCTAACGGTTCGTACT
NT_2139	NT_Gene_68	ACTGCGACCCGTATTACGCT
NT_214	NT_Gene_69	ATCTCTATACTGTCACTCGC
NT_2140	NT_Gene_70	ACTGCGCGCGCGGTAAACAT
NT_2141	NT_Gene_71	ACTGGATGGATCGATCCACA
NT_2142	NT_Gene_72	ACTGTCACGAACGTTCCGTA
NT_2143	NT_Gene_73	ACTTAGCGCGTACTCGACGA
NT_2144	NT_Gene_74	ACTTCGACGCCGTTTACCGA
NT_2145	NT_Gene_75	ACTTCTCTAGTAGTTAATCG
NT_2146	NT_Gene_76	ACTTTATCACGCTTTATCAC
NT_2147	NT_Gene_77	AGAACCAAGCGCCCAATATG
NT_2148	NT_Gene_78	AGAACCGACCCGGCAATCCG
NT_2149	NT_Gene_79	AGAACTACGCCTCGTTAACG
NT_215	NT_Gene_80	ATCTGAGCGTTTTCGGCCGC
NT_2150	NT_Gene_81	AGAATAACCTTGAACCCGCG
NT_2151	NT_Gene_82	AGACCATTATGAGCTAGTGC
NT_2152	NT_Gene_83	AGACCGGTCGATAACGAATA
NT_2153	NT_Gene_84	AGACCGTCGTCGATCGATAC
NT_2154	NT_Gene_85	AGAGAAACCACGCACGGCAA
NT_2155	NT_Gene_86	AGAGAAGGCCTTTCAATCGA
NT_2156	NT_Gene_87	AGAGCAACCGATCGTACGAG
NT_2157	NT_Gene_88	AGAGCGGTATCGATCGTAAT
NT_2158	NT_Gene_89	AGAGCGTATGATCTTAAGGA
NT_2159	NT_Gene_90	AGAGTAATAAGGCGAGCCGT
NT_216	NT_Gene_91	ATCTGCCATGGCGTCCTGGC
NT_2160	NT_Gene_92	AGAGTCTGAGTTAATCGATC
NT_2161	NT_Gene_93	AGAGTGGAATCACACTAACG
NT_2162	NT_Gene_94	AGAGTTGAAGCTAAACGTCC
NT_2163	NT_Gene_95	AGAGTTGGTCGAACCGTCGC
NT_2164	NT_Gene_96	AGATACGGTTATTTCGTTCG
NT_2165	NT_Gene_97	AGATGGCCATACACTAGGGT
NT_2166	NT_Gene_98	AGCACCGATAACCGCGCATT
NT_2167	NT_Gene_99	AGCACGACGCTCGAATCGAT
NT_2168	NT_Gene_100	AGCAGTGCATTAAACGAGAG
NT_2169	NT_Gene_101	AGCCATCAGTGCATTCGGCG
NT_217	NT_Gene_102	ATCTGTCCTAATTCGGATCG
NT_2170	NT_Gene_103	AGCCCAGACCGAATTACACC
NT_2171	NT_Gene_104	AGCCGATCGATTCGCAATCG
NT_2172	NT_Gene_105	AGCCGTCGTTGGACGTAACG
NT_2173	NT_Gene_106	AGCCGTTAAGCGTTACGCAT
NT_2174	NT_Gene_107	AGCCGTTCGATCGAATCCGA
NT_2175	NT_Gene_108	AGCGCCACCACCGAAGACTT
NT_2176	NT_Gene_109	AGCTACCGAACTCGACGCGA
NT_2177	NT_Gene_110	AGCTATAGCGCGCGAATCGG
NT_2178	NT_Gene_111	AGCTATCACGCCGACGTACG
NT_2179	NT_Gene_112	AGCTGGCCAGCAATCCACGA
NT_218	NT_Gene_113	ATCTGTGTGACTGCGGTCGG
NT_2180	NT_Gene_114	AGCTGGTAGAGTGCGGTCGT
NT_2181	NT_Gene_115	AGCTTGAATACTACCTAACC
NT_2182	NT_Gene_116	AGGAATATCGAAAGGCCGTA
NT_2183	NT_Gene_117	AGGAATGGAATTAGCGGACC
NT_2184	NT_Gene_118	AGGACCGTTAACGATACGCG
NT_2185	NT_Gene_119	AGGACGCCTAGACATAGTTA
NT_2186	NT_Gene_120	AGGACGCGATCGAGCGTATA
NT_2187	NT_Gene_121	AGGACGGCGGCATGTCAAAG
NT_2188	NT_Gene_122	AGGACGTTTCTGAGTATCAT
NT_2189	NT_Gene_123	AGGAGAAGGGGGCTAACACG
NT_219	NT_Gene_124	ATCTTCAGGGTAACTACGAA
NT_2190	NT_Gene_125	AGGAGTTCGTCAATCGAGCG
NT_2191	NT_Gene_126	AGGATGAATAAATCGCCCGT
NT_2192	NT_Gene_127	AGGCACGCGAGTACGATACG
NT_2193	NT_Gene_128	AGGCGCCCACTCGAATAGCC
NT_2194	NT_Gene_129	AGGCTAGTCTGCACTACCAG
NT_2195	NT_Gene_130	AGGGACGCATCGTTCGTCGA
NT_2196	NT_Gene_131	AGGGAGACCTTACGTTAAGC
NT_2197	NT_Gene_132	AGGGGTGGGTCCCCTCGAGT
NT_2198	NT_Gene_133	AGGTAACGAATTGAACGTAC
NT_2199	NT_Gene_134	AGGTAAGTGACCATACTACC
NT_22	NT_Gene_135	AACCACGGCATTGAGAGGTG
NT_220	NT_Gene_136	ATCTTCTCGACGAAAATGCG
NT_2200	NT_Gene_137	AGGTTCCCGAACAATAGGAT
NT_2201	NT_Gene_138	AGTATCGTTATAGTCGGTCG
NT_2202	NT_Gene_139	AGTCCAAGGAACTTCGCACT
NT_2203	NT_Gene_140	AGTCCCCTCTACAATACACC
NT_2204	NT_Gene_141	AGTCCGCAATTTGCGACGAT
NT_2205	NT_Gene_142	AGTCGACGACGACGTATCGT
NT_2206	NT_Gene_143	AGTCGATAGGTCGGATACGC
NT_2207	NT_Gene_144	AGTCGCAATTGTTCAGATGG
NT_2208	NT_Gene_145	AGTCTCGACATCCGCCATTG
NT_2209	NT_Gene_146	AGTGACCTCGTCATAAGCGG
NT_221	NT_Gene_147	ATGACATTGCGCGTCTACGG
NT_2210	NT_Gene_148	AGTGAGCGTATCGGCCGTTA
NT_2211	NT_Gene_149	AGTGCATTTATACTATCCGA
NT_2212	NT_Gene_150	AGTGCGTACGTCCGTATACG
NT_2213	NT_Gene_151	AGTGCTTTAGTGCTACACGT
NT_2214	NT_Gene_152	AGTGGCCAAATCACGCACTT
NT_2215	NT_Gene_153	AGTGGTACATCTACACACTT
NT_2216	NT_Gene_154	AGTGTCACGCGACCGCGAAT
NT_2217	NT_Gene_155	AGTGTCATAAAACGCATGGT
NT_2218	NT_Gene_156	AGTGTGCCTCATGTTAATCG
NT_2219	NT_Gene_157	AGTTATCGCCGGCCTAACGC
NT_222	NT_Gene_158	ATGATATCTGACATGCAGCG
NT_2220	NT_Gene_159	AGTTGACAGCCTGAACCGGT
NT_2221	NT_Gene_160	ATAAATGCACAACCAACGGG
NT_2222	NT_Gene_161	ATACGAAGATATCGCGTACG
NT_2223	NT_Gene_162	ATACGTCGACCGTCGACGTA
NT_2224	NT_Gene_163	ATAGAATCCCTTCGTAACAG
NT_2225	NT_Gene_164	ATAGACAGTTCAATCTGTGC
NT_2226	NT_Gene_165	ATAGTATGAGACTAACCCCG
NT_2227	NT_Gene_166	ATATAATTCATATACGGTAC
NT_2228	NT_Gene_167	ATATACCAACGTTCCGCCGG
NT_2229	NT_Gene_168	ATATAGGGCTTATAAACCCG
NT_223	NT_Gene_169	ATGCAAGACAGCCTCCCAGC
NT_2230	NT_Gene_170	ATATAGTCATACGTCGGTCG
NT_2231	NT_Gene_171	ATATATTTCTAACTCGGAGG
NT_2232	NT_Gene_172	ATATTCGCGTTACGCGCATT
NT_2233	NT_Gene_173	ATCAACGCGGCGGACGGATT
NT_2234	NT_Gene_174	ATCAGAGGCTAGCTAACCGA
NT_2235	NT_Gene_175	ATCCAAACGTTTCACACCCC
NT_2236	NT_Gene_176	ATCCAGAGGGCACCTTACCG
NT_2237	NT_Gene_177	ATCCCCAAGACATGCTCGGT
NT_2238	NT_Gene_178	ATCCTAATCGAGATCCCTAG
NT_2239	NT_Gene_179	ATCGACCGATCGTTCGGTAC
NT_224	NT_Gene_180	ATGCCTTAGACTTAACCTCG
NT_2240	NT_Gene_181	ATCTAGGGAATGCATACGGG
NT_2241	NT_Gene_182	ATCTTACGCGAGTCGCGAAC
NT_2242	NT_Gene_183	ATGAAGCTACCGCGCGAATT
NT_2243	NT_Gene_184	ATGACCAATCCTATAAACGA
NT_2244	NT_Gene_185	ATGACTACCGGTCATCACAG
NT_2245	NT_Gene_186	ATGACTAGGCCAGTCATTCG
NT_2246	NT_Gene_187	ATGATACCCATGAACGACTC
NT_2247	NT_Gene_188	ATGATCGGGTCAACCGATCG
NT_2248	NT_Gene_189	ATGCAGGCATCGTATCACTC
NT_2249	NT_Gene_190	ATGCGCCGACGTACGTAGTT
NT_225	NT_Gene_191	ATGCGAAACGACATTTATTA
NT_2250	NT_Gene_192	ATGCGGGTATTGAGTCCCTA
NT_2251	NT_Gene_193	ATGCGTACGGTTACGTCGTT
NT_2252	NT_Gene_194	ATGCTAACGGGCCCATACGA
NT_2253	NT_Gene_195	ATGCTAGTTCATTACGATGC
NT_2254	NT_Gene_196	ATGGATTGTGCTCCCCGCGT
NT_2255	NT_Gene_197	ATGGCACATGTATTTACGAC
NT_2256	NT_Gene_198	ATGGCGAACCGATGCGTAGC
NT_2257	NT_Gene_199	ATGGCGACCGTATCGTTACC
NT_2258	NT_Gene_200	ATGGGATTATCGCACCCCCT
NT_2259	NT_Gene_201	ATGGTAACGACCGATCGGCG
NT_226	NT_Gene_202	ATGCGCAGCTCCAGAATTTT
NT_2260	NT_Gene_203	ATGTAGATGGCGCCCCCTTG
NT_2261	NT_Gene_204	ATGTAGGCGCGATACGAGCG
NT_2262	NT_Gene_205	ATGTCATCCAATTCGTGTGC
NT_2263	NT_Gene_206	ATGTTAATGGGCCCAAGTAT
NT_2264	NT_Gene_207	ATGTTATAAACGGACGGGTT
NT_2265	NT_Gene_208	ATTAACGTACCTATTCAACT
NT_2266	NT_Gene_209	ATTACGACTACGCGATATCG
NT_2267	NT_Gene_210	ATTAGTACACCGAACGACAA
NT_2268	NT_Gene_211	ATTATACCCACGACGAGCTG
NT_2269	NT_Gene_212	ATTATACCGCGCCGCGCAAT
NT_227	NT_Gene_213	ATGCGCTTTAATCGCCGTTC
NT_2270	NT_Gene_214	ATTCCGTCGTTCGTCGATCA
NT_2271	NT_Gene_215	ATTCTATCGTCGTCGACGAA
NT_2272	NT_Gene_216	ATTCTATGGCTTGTATCGCA
NT_2273	NT_Gene_217	ATTCTGCCGACTCACTACTG
NT_2274	NT_Gene_218	ATTGGTTTATTATAGCCGGT
NT_2275	NT_Gene_219	ATTTACGTATCGGCGACGGA
NT_2276	NT_Gene_220	ATTTACTCGCGGAATCGTTC
NT_2277	NT_Gene_221	ATTTAGGGAACGGACCATCC
NT_2278	NT_Gene_222	ATTTATAGTCACAATCGAAT
NT_2279	NT_Gene_223	ATTTATCGTTCCGACGAACG
NT_228	NT_Gene_224	ATGCTGCAGCTTTACGATCA
NT_2280	NT_Gene_225	ATTTCGATAACTTACGCGAG
NT_2281	NT_Gene_226	ATTTCGCAGATCATCGACAT
NT_2282	NT_Gene_227	ATTTCTATCGTAATTCGCGC
NT_2283	NT_Gene_228	ATTTTTTCGTCTCGTGCTAA
NT_2284	NT_Gene_229	CAAACACATCCAGTCGAGTT
NT_2285	NT_Gene_230	CAAAGCCAACCGCCCATATG
NT_2286	NT_Gene_231	CAAATCTACGAATCTCACAT
NT_2287	NT_Gene_232	CAACAATCTTTACGTTGCCA
NT_2288	NT_Gene_233	CAACCGTTATCGACGCGGTA
NT_2289	NT_Gene_234	CAACGCACTATCGTGCGCGA
NT_229	NT_Gene_235	ATGGAAGAGCGTCATGACTT
NT_2290	NT_Gene_236	CAACGTACGACGCGATAATA
NT_2291	NT_Gene_237	CAAGAAATAGGACGGCTCAC
NT_2292	NT_Gene_238	CAAGCAACGTCGTACGCTAG
NT_2293	NT_Gene_239	CAAGGCAAAATACGCTCCAA
NT_2294	NT_Gene_240	CAAGGCGCCCGTTACGATAA
NT_2295	NT_Gene_241	CAAGTCTACGCAGCCGTAAG
NT_2296	NT_Gene_242	CAAGTCTAGAGTACGTTACG
NT_2297	NT_Gene_243	CAATCGATCAAGCGCGCGAC
NT_2298	NT_Gene_244	CAATGTAGGGAGCCTAGCGC
NT_2299	NT_Gene_245	CAATTACTACGATTCGACGC
NT_23	NT_Gene_246	AACGCGAGTCCGGTGGCTAG
NT_230	NT_Gene_247	ATGTAACGAGTTGTAAGTCA
NT_2300	NT_Gene_248	CAATTGGGATGACGCACCCC
NT_2301	NT_Gene_249	CAATTTGCTTAGGCGACCTG
NT_2302	NT_Gene_250	CACAATTCCCTTAGCGACGT
NT_2303	NT_Gene_251	CACAGGTTAGTACGCACCCA
NT_2304	NT_Gene_252	CACATTGCGAAACGGACGGT
NT_2305	NT_Gene_253	CACCGCCACGAGCGATCGTA
NT_2306	NT_Gene_254	CACCGCGTTTACGAGTCGAT
NT_2307	NT_Gene_255	CACCGGTTACACGCCGCATT
NT_2308	NT_Gene_256	CACGACACGCCCGTCGATTA
NT_2309	NT_Gene_257	CACGCGTAACGCGCCTTATT
NT_231	NT_Gene_258	ATGTCTAGACCTAATCGTTT
NT_2310	NT_Gene_259	CACTACGACGCGCTAGTCGT
NT_2311	NT_Gene_260	CACTACTAGCTCAAGGACCG
NT_2312	NT_Gene_261	CACTCGTACTTACGCGCCAG
NT_2313	NT_Gene_262	CACTTAGCGCGTAGCCGTAC
NT_2314	NT_Gene_263	CAGAATACTTTGGCCGTTGG
NT_2315	NT_Gene_264	CAGACCCCATCGAACACTTG
NT_2316	NT_Gene_265	CAGAGCCATTCATCGCAGGG
NT_2317	NT_Gene_266	CAGATTAAGTTCGGGCTAAG
NT_2318	NT_Gene_267	CAGCAACCGGTTATTAACTC
NT_2319	NT_Gene_268	CAGCAAGAAGGCGCGATCTG
NT_232	NT_Gene_269	ATGTTATTACAGACGCGTGT
NT_2320	NT_Gene_270	CAGCGACGACGCGATATAGT
NT_2321	NT_Gene_271	CAGCGCCAGAACGCGCTATA
NT_2322	NT_Gene_272	CAGCGGCATATCGATCGTAG
NT_2323	NT_Gene_273	CAGCGGCTCGTACGCGAAAG
NT_2324	NT_Gene_274	CAGCGTATTGCCGACGCTAG
NT_2325	NT_Gene_275	CAGCTGGAACCGATTGAACG
NT_2326	NT_Gene_276	CAGGCAACTTAGCATTATGC
NT_2327	NT_Gene_277	CAGGCCATTATAACGTAATG
NT_2328	NT_Gene_278	CAGGTCGTACGGCGGATAAC
NT_2329	NT_Gene_279	CAGTATCCGCAATTAAGCCA
NT_233	NT_Gene_280	ATTAAACGACACCTTATTCT
NT_2330	NT_Gene_281	CAGTCTGCGCGAATCGATCG
NT_2331	NT_Gene_282	CAGTGCGGGAGGTATGACAC
NT_2332	NT_Gene_283	CAGTTCCATCGAACCGCCCA
NT_2333	NT_Gene_284	CAGTTCGCGTTACGGCGGAA
NT_2334	NT_Gene_285	CATACGGGCGTACGACGATA
NT_2335	NT_Gene_286	CATCCACCGCTGCTACAATG
NT_2336	NT_Gene_287	CATCCCTCCAATTGTAAACG
NT_2337	NT_Gene_288	CATCGCCGTTAACGGTCGTT
NT_2338	NT_Gene_289	CATGCGCTTATCGGCGAATT
NT_2339	NT_Gene_290	CATGCTCAGATCCCTACCAT
NT_234	NT_Gene_291	ATTAGCACGGCGACCTTCTA
NT_2340	NT_Gene_292	CATGGCCGTTTCTAGTTCGA
NT_2341	NT_Gene_293	CATGTACCCATTAGTAGACC
NT_2342	NT_Gene_294	CATGTATACCCAAGTCAAGC
NT_2343	NT_Gene_295	CATTCGAACGTAACCGACTT
NT_2344	NT_Gene_296	CATTCGACGAACATCGCGCG
NT_2345	NT_Gene_297	CATTTAGGTCGCGACGCCGA
NT_2346	NT_Gene_298	CATTTATATCGGTTGCGCGC
NT_2347	NT_Gene_299	CCAAATGTCCCTCGTGCGAG
NT_2348	NT_Gene_300	CCAAATTCGCGATCGACGTC
NT_2349	NT_Gene_301	CCAATACGGCGTGCCGCGTT
NT_235	NT_Gene_302	ATTAGCCGTTGCCATATCAA
NT_2350	NT_Gene_303	CCAATTAGATCGATCGCGCG
NT_2351	NT_Gene_304	CCACATGTGCACTACAGCGC
NT_2352	NT_Gene_305	CCACGTTTCCGCTTGCCTCG
NT_2353	NT_Gene_306	CCAGACGCGACGATATATCG
NT_2354	NT_Gene_307	CCAGATCCAACGTCTAACCT
NT_2355	NT_Gene_308	CCAGGACGCGACCGTACGAC
NT_2356	NT_Gene_309	CCAGGGACAGGACTTACGGT
NT_2357	NT_Gene_310	CCATACACAATCGTTTCCGC
NT_2358	NT_Gene_311	CCATGGTTTAGACACAACGG
NT_2359	NT_Gene_312	CCCAACCATCGTACGCCCGA
NT_236	NT_Gene_313	ATTAGGCCTTTTTCTTAACT
NT_2360	NT_Gene_314	CCCAACCGGTCAATCGTACG
NT_2361	NT_Gene_315	CCCACCAGGGACATTGCCCG
NT_2362	NT_Gene_316	CCCACGCTCTAGTACGAGAT
NT_2363	NT_Gene_317	CCCACGTCGGTCGCGCGATA
NT_2364	NT_Gene_318	CCCATAAAGTTGGCTAACGC
NT_2365	NT_Gene_319	CCCATCCGCGCGGCTAGTAT
NT_2366	NT_Gene_320	CCCCCCGGGGTTATAAGGTG
NT_2367	NT_Gene_321	CCCCGATCTTACGTCGCGTA
NT_2368	NT_Gene_322	CCCCGTAATGTACGCGACTA
NT_2369	NT_Gene_323	CCCCGTATCAACTCGCCGTT
NT_237	NT_Gene_324	ATTCAGCGCGCTCGCCCTGG
NT_2370	NT_Gene_325	CCCCGTCGCGGTATGATCGG
NT_2371	NT_Gene_326	CCCCGTTTGACACGCGGTAT
NT_2372	NT_Gene_327	CCCCTGAGTCGGCTTGACAC
NT_2373	NT_Gene_328	CCCGATGCGTACGTCGCGCT
NT_2374	NT_Gene_329	CCCGCCGATTAACGCGACTA
NT_2375	NT_Gene_330	CCCGGCGTACAGCCTATCCG
NT_2376	NT_Gene_331	CCCGTATAACGGGTCGTCGC
NT_2377	NT_Gene_332	CCCGTCAAACAGCGCGCGTA
NT_2378	NT_Gene_333	CCCTACTTCGACGGCACGAC
NT_2379	NT_Gene_334	CCCTAGATATCGTTCGCGAC
NT_238	NT_Gene_335	ATTCATGCGCCGCCTCCTCT
NT_2380	NT_Gene_336	CCCTCAAACCCCACGTGACG
NT_2381	NT_Gene_337	CCCTCGCGGTCGATCGACCT
NT_2382	NT_Gene_338	CCCTCGTATGCGTAACGAAC
NT_2383	NT_Gene_339	CCCTGCCCGTACGTCGCGAT
NT_2384	NT_Gene_340	CCCTGCGTCGACCGTAACGC
NT_2385	NT_Gene_341	CCGACGAGTCCGTCGCAATC
NT_2386	NT_Gene_342	CCGCGTCCTACGGTCGCGAA
NT_2387	NT_Gene_343	CCGCTGGCGTTATGGTATAG
NT_2388	NT_Gene_344	CCGCTTAATTTGGCGACGTG
NT_2389	NT_Gene_345	CCGGACGCGCACGTCCGTAA
NT_239	NT_Gene_346	ATTCCTTCGGCGCTCTGCGT
NT_2390	NT_Gene_347	CCGGCTCCCATGCGGCAACC
NT_2391	NT_Gene_348	CCGTAACCGACTCTAGCGCG
NT_2392	NT_Gene_349	CCGTGTGGGTATATGACTCG
NT_2393	NT_Gene_350	CCGTTACGTCGCGACGTCCT
NT_2394	NT_Gene_351	CCTCCCGTACGATCGTACGT
NT_2395	NT_Gene_352	CCTCGCGACGCGTTAGACTC
NT_2396	NT_Gene_353	CCTCGCGGTCGAGTTACCGA
NT_2397	NT_Gene_354	CCTCGTGTGACGCAAATCGA
NT_2398	NT_Gene_355	CCTCGTTACATCGAACGCTC
NT_2399	NT_Gene_356	CCTGAGCGTGCGATAACGAT
NT_24	NT_Gene_357	AACGCTGTCGTACGTGTATA
NT_240	NT_Gene_358	ATTGAGAATTCGTTTCAAGG
NT_2400	NT_Gene_359	CCTGTCGCAAGGACCGACAT
NT_2401	NT_Gene_360	CCTGTGCTAGCGCTTGACGT
NT_2402	NT_Gene_361	CCTGTTAGCAAATCGAGCAC
NT_2403	NT_Gene_362	CCTTAACGGCAATCGCGCGT
NT_2404	NT_Gene_363	CCTTCGTATCGGACCGGATA
NT_2405	NT_Gene_364	CCTTCGTCGTTAGTCGTAAC
NT_2406	NT_Gene_365	CCTTGGGAATACGTGTATGC
NT_2407	NT_Gene_366	CCTTGTTCAGTAACACGCGT
NT_2408	NT_Gene_367	CCTTTCAAGTCGTACCAGAT
NT_2409	NT_Gene_368	CGAACGATCGTGCCATACGC
NT_241	NT_Gene_369	ATTGCGCAATCCTTAGGATA
NT_2410	NT_Gene_370	CGAATAATTCGCGCCGTACG
NT_2411	NT_Gene_371	CGAATACGCGCGTAACGGTC
NT_2412	NT_Gene_372	CGAATGCGTTCCGCCGTACG
NT_2413	NT_Gene_373	CGACCCGAAAACGTCGCGTA
NT_2414	NT_Gene_374	CGACGAAGTCGCGTATCGCG
NT_2415	NT_Gene_375	CGAGGACGAGTCGACGTATA
NT_2416	NT_Gene_376	CGCATGTGTTATAACGATCG
NT_2417	NT_Gene_377	CGCCAAACGGGTATCGCGCC
NT_2418	NT_Gene_378	CGCCCCAAACAGAGTAACCG
NT_2419	NT_Gene_379	CGCCGCGTCGAGTTCGATAG
NT_242	NT_Gene_380	ATTGCTCTGTCGCATCAATC
NT_2420	NT_Gene_381	CGCCGGTTCGCGCGGATATA
NT_2421	NT_Gene_382	CGCGCGCCGCGACTCGTATA
NT_2422	NT_Gene_383	CGCGCGCGATATGCCGAACT
NT_2423	NT_Gene_384	CGCGGTTACCGGGTCGACGA
NT_2424	NT_Gene_385	CGCTCGCACTACACGTCGAA
NT_2425	NT_Gene_386	CGCTCGCGTTCGATACACTA
NT_2426	NT_Gene_387	CGGACGACGGGTCGTTACGA
NT_2427	NT_Gene_388	CGGACGATATGCGTCGCGAA
NT_2428	NT_Gene_389	CGGACGATCGATAAACGTAC
NT_2429	NT_Gene_390	CGGCGCTATCGGTCCGTACC
NT_243	NT_Gene_391	ATTTAAACCGTTACACAGTC
NT_2430	NT_Gene_392	CGGCGTAAAACCGCGCCGGT
NT_2431	NT_Gene_393	CGGCGTACAGCCTATCCGCG
NT_2432	NT_Gene_394	CGGCGTTCGCGCGACGGGAT
NT_2433	NT_Gene_395	CGGCTATACGATCGCGCGCT
NT_2434	NT_Gene_396	CGGCTCGACAAGTCGTCGCG
NT_2435	NT_Gene_397	CGGCTGGTAAAAAGTCGCGA
NT_2436	NT_Gene_398	CGGGGTCGGCATACGATCGG
NT_2437	NT_Gene_399	CGGGTGCGGTATCTCGCGAC
NT_2438	NT_Gene_400	CGGGTTCGTATGTACCGTCG
NT_2439	NT_Gene_1	CGGTATAGCCCGTCCGCGGA
NT_244	NT_Gene_2	ATTTAGTAATGCACACCCAG
NT_2440	NT_Gene_3	CGGTCGCCCAATGCGCGATC
NT_2441	NT_Gene_4	CGGTGCGGTTCGTTCGATAA
NT_2442	NT_Gene_5	CGGTTTTGGAATATTCGGCG
NT_2443	NT_Gene_6	CGTAACGTGTCGAACGTACG
NT_2444	NT_Gene_7	CGTCGCGATTTATCCGCGGT
NT_2445	NT_Gene_8	CGTGGCTAATCTGTTAACTA
NT_2446	NT_Gene_9	CGTGTCGTTATTCGCGAATC
NT_2447	NT_Gene_10	CGTTATAAGGGGTTGACGGG
NT_2448	NT_Gene_11	CTAATCCGTCGTGTCGGACG
NT_2449	NT_Gene_12	CTAATTCGCCTAGTCGCGGT
NT_245	NT_Gene_13	ATTTAGTAGACATTGGGTCT
NT_2450	NT_Gene_14	CTACAACGTACCCGCGTCGT
NT_2451	NT_Gene_15	CTACCTCTTAGGGTTATGCC
NT_2452	NT_Gene_16	CTACGCGTAAACTCCGCTAT
NT_2453	NT_Gene_17	CTACGCTCGACGGATACGAT
NT_2454	NT_Gene_18	CTACGTCACATGCCAAACTT
NT_2455	NT_Gene_19	CTAGATAAGCATCGCGCGTA
NT_2456	NT_Gene_20	CTAGCGGCGATACGATTCGA
NT_2457	NT_Gene_21	CTAGGTAACTCTATAAGACC
NT_2458	NT_Gene_22	CTAGGTCAGTCTACGACCAG
NT_2459	NT_Gene_23	CTATACTGCACTATCTACGT
NT_246	NT_Gene_24	ATTTATAAACACAGGGTCGC
NT_2460	NT_Gene_25	CTATAGGAGACCCTACCCGA
NT_2461	NT_Gene_26	CTATATTGCATCGGCGTACG
NT_2462	NT_Gene_27	CTCACAGGGTCCGTTTAAGA
NT_2463	NT_Gene_28	CTCACGTGGAGCCGACCGAC
NT_2464	NT_Gene_29	CTCAGCGTTACGCCTCGCAT
NT_2465	NT_Gene_30	CTCCATTGCTGTCGAGTACG
NT_2466	NT_Gene_31	CTCCGAACCGCGTACGTCGT
NT_2467	NT_Gene_32	CTCCGAGTGGGAACTAACAC
NT_2468	NT_Gene_33	CTCCGATTCTCGGCAATGTG
NT_2469	NT_Gene_34	CTCCGGACGTCTTACGTACC
NT_247	NT_Gene_35	ATTTCCCTACGGAGATATCC
NT_2470	NT_Gene_36	CTCCTGCCATGCTACGTCAT
NT_2471	NT_Gene_37	CTCCTTGCTGGCGATCAATG
NT_2472	NT_Gene_38	CTCGTACGACCGGACGTCTA
NT_2473	NT_Gene_39	CTCGTACGTACTCCGCCGTA
NT_2474	NT_Gene_40	CTCTCGCAAGCGCGCCAATA
NT_2475	NT_Gene_41	CTCTGCACTTTGGTCGCTGG
NT_2476	NT_Gene_42	CTCTGCCTATACAACACGTT
NT_2477	NT_Gene_43	CTCTGGAAGACTTTAGCCGC
NT_2478	NT_Gene_44	CTCTTACCGCAATGGTAAGC
NT_2479	NT_Gene_45	CTGAACGGGTCACCAGTCTA
NT_248	NT_Gene_46	ATTTTCGAAAGCTTAGGCCA
NT_2480	NT_Gene_47	CTGACACGACCGAACGATCG
NT_2481	NT_Gene_48	CTGACGATCGCGGACGTAAA
NT_2482	NT_Gene_49	CTGCAAACTTTCCGATAACG
NT_2483	NT_Gene_50	CTGCATGACGTATCGACGCG
NT_2484	NT_Gene_51	CTGCCAGCTTGATTTAACCC
NT_2485	NT_Gene_52	CTGCCTGCCCTAACGTTGGA
NT_2486	NT_Gene_53	CTGCGCGACGCGAACCGGTT
NT_2487	NT_Gene_54	CTGCGGCTGTTTGCACCTAG
NT_2488	NT_Gene_55	CTGCGGTCGATACGACCGAC
NT_2489	NT_Gene_56	CTGCTACCGCCGTATACGAG
NT_249	NT_Gene_57	CAAAAAGGCGTTTGAGCGTG
NT_2490	NT_Gene_58	CTGCTAGCGCGCGCGAAAAT
NT_2491	NT_Gene_59	CTGGAAGACACAGTCCGTTG
NT_2492	NT_Gene_60	CTGGACTCGATTGCGCGTCG
NT_2493	NT_Gene_61	CTGGAGAAATATAACGTCAC
NT_2494	NT_Gene_62	CTGGAGATTTATCGAAAGCG
NT_2495	NT_Gene_63	CTGGCAACTCCCACTAGCAA
NT_2496	NT_Gene_64	CTGGCACGATTGAACGCGGT
NT_2497	NT_Gene_65	CTGGGGCTATAAATCAACTA
NT_2498	NT_Gene_66	CTGGGGGTTGGACTTTCGTG
NT_2499	NT_Gene_67	CTGGGTGCAACAGCTAGATA
NT_25	NT_Gene_68	AACGTGCTGACGATGCGGGC
NT_250	NT_Gene_69	CAAAAGTCTCGCTTGGTCCT
NT_2500	NT_Gene_70	CTGTCATGTAGACGTAGGCC
NT_2501	NT_Gene_71	CTGTGTGCTTGAACCCTACG
NT_2502	NT_Gene_72	CTGTTCAATTCGCTTAGCGT
NT_2503	NT_Gene_73	CTGTTTGCGCGGTTCGATCG
NT_2504	NT_Gene_74	CTTAACTCGATCGATCGACG
NT_2505	NT_Gene_75	CTTACCTACCATGCGAGTCA
NT_2506	NT_Gene_76	CTTACGATTATACGCGGCGT
NT_2507	NT_Gene_77	CTTACGCGATTCGGCGTAAT
NT_2508	NT_Gene_78	CTTCAACGCGCGCTACGTAG
NT_2509	NT_Gene_79	CTTCCGTTTACGTCGTCGTT
NT_251	NT_Gene_80	CAAAATCTAGCAATTTTTGG
NT_2510	NT_Gene_81	CTTCGCGCGACTACGATTCA
NT_2511	NT_Gene_82	CTTCGTAAGTTGGTAAAGCC
NT_2512	NT_Gene_83	CTTGATGAGTGCCTCACCAT
NT_2513	NT_Gene_84	CTTGGATCGTACGTACGACG
NT_2514	NT_Gene_85	CTTGTATAACACGACTCCTT
NT_2515	NT_Gene_86	CTTGTTTCGCGCGGCGTAAA
NT_2516	NT_Gene_87	CTTTACATGCACCCTACTAG
NT_2517	NT_Gene_88	GAAAACGAGCGGAACGCGAT
NT_2518	NT_Gene_89	GAAAAGTCATCCCACGAAGT
NT_2519	NT_Gene_90	GAAACAGGTGATATCAACTC
NT_252	NT_Gene_91	CAAACAGTCTAAGGCGACGA
NT_2520	NT_Gene_92	GAAACCGACGCTAATACGTC
NT_2521	NT_Gene_93	GAAATCAAGCGCTCGACGAT
NT_2522	NT_Gene_94	GAAATGATCAAACGCCGTGT
NT_2523	NT_Gene_95	GAAATGATCGCGCGACGATC
NT_2524	NT_Gene_96	GAAATTCGTCGATATTCGCG
NT_2525	NT_Gene_97	GAAATTTAATCGCGCGGTAA
NT_2526	NT_Gene_98	GAACAATAGTCGAACTAGGT
NT_2527	NT_Gene_99	GAACACGTAAGACTAGACTC
NT_2528	NT_Gene_100	GAACGACCGGTGACGCTATT
NT_2529	NT_Gene_101	GAACGCGTCGATACGACACG
NT_253	NT_Gene_102	CAAAGGGGGAAGTGCAGGGA
NT_2530	NT_Gene_103	GAACGTGGGGTATTACATTG
NT_2531	NT_Gene_104	GAACTTGTGTCCAACCAACC
NT_2532	NT_Gene_105	GAAGACGTGGCAATTTTCGT
NT_2533	NT_Gene_106	GAAGACTTTACGCGCGCTAA
NT_2534	NT_Gene_107	GAAGCATACGCGAACGCGTA
NT_2535	NT_Gene_108	GAAGGCTCAAACCCTAGGTT
NT_2536	NT_Gene_109	GAAGTAAACCCACTTAGCAA
NT_2537	NT_Gene_110	GAAGTCGGGGTATAACAGTC
NT_2538	NT_Gene_111	GAAGTGTAATTGGGTTCACC
NT_2539	NT_Gene_112	GAATACGCCGCACGCGAACT
NT_254	NT_Gene_113	CAAATACAATTACTTATAGC
NT_2540	NT_Gene_114	GAATATCGAACATTATGCAC
NT_2541	NT_Gene_115	GAATCTCTTAAGCCAACGAA
NT_2542	NT_Gene_116	GACACAAGTGTGAACGTTCG
NT_2543	NT_Gene_117	GACACGTTCGATACGCGTAT
NT_2544	NT_Gene_118	GACATCGTAACGGTCGCCGC
NT_2545	NT_Gene_119	GACATGGACGGATCGTAGGT
NT_2546	NT_Gene_120	GACCTACCTTAAGCCGAAAG
NT_2547	NT_Gene_121	GACCTCAAGTGATCCGGACA
NT_2548	NT_Gene_122	GACGTAACGATCTCGCGCGA
NT_2549	NT_Gene_123	GACTACCGGCCTAAAAGAGC
NT_255	NT_Gene_124	CAAATGCCATTTAGGTTATC
NT_2550	NT_Gene_125	GACTCCGAAACGTACCGTCG
NT_2551	NT_Gene_126	GACTGAGAATCATCGATTGA
NT_2552	NT_Gene_127	GACTTACGCTACGCGCTATC
NT_2553	NT_Gene_128	GACTTTGGTTCGCCAAATCT
NT_2554	NT_Gene_129	GAGACGAAGCATGCCAATGC
NT_2555	NT_Gene_130	GAGACGACCACCCGAACTCA
NT_2556	NT_Gene_131	GAGAGTAAGGGGCTCGACCC
NT_2557	NT_Gene_132	GAGCACGGCAAGACAACTGC
NT_2558	NT_Gene_133	GAGCCCATAGAGGTCCACTC
NT_2559	NT_Gene_134	GAGCCGCCGAACGACGTATA
NT_256	NT_Gene_135	CAACACCCCGCGTTATGCTA
NT_2560	NT_Gene_136	GAGGATCAAGTGACTACTGC
NT_2561	NT_Gene_137	GAGGATGAGACAGTTACGCC
NT_2562	NT_Gene_138	GAGGCCTGTAATTAACGCAA
NT_2563	NT_Gene_139	GAGGGACGTAATCCCGATCG
NT_2564	NT_Gene_140	GAGGTAAACACCGTCTATGC
NT_2565	NT_Gene_141	GAGGTACCCACTAATGCAAT
NT_2566	NT_Gene_142	GAGTACGTCAGTGACAATCT
NT_2567	NT_Gene_143	GAGTACGTGTACTTAGCCGG
NT_2568	NT_Gene_144	GAGTCGCGAGATCGCCGTTA
NT_2569	NT_Gene_145	GAGTGGACGATCAGTCTAAG
NT_257	NT_Gene_146	CAACCGGCGGGCCCCTACAA
NT_2570	NT_Gene_147	GAGTGTCTCATGGACGATAC
NT_2571	NT_Gene_148	GAGTTGAACGCGGACGAACG
NT_2572	NT_Gene_149	GATATCGATCCACTTCGATC
NT_2573	NT_Gene_150	GATATTATACGCGATCGTCG
NT_2574	NT_Gene_151	GATCATCGACGCGTACGCTT
NT_2575	NT_Gene_152	GATCGATTCGCGTCGTCTAC
NT_2576	NT_Gene_153	GATCTCGGCGTAATCGCATA
NT_2577	NT_Gene_154	GATGCTCTCATAACTATAGC
NT_2578	NT_Gene_155	GATGGGGCACCCATTACTCA
NT_2579	NT_Gene_156	GATGTATACGTAGCGCGCGG
NT_258	NT_Gene_157	CAACGACGGGCCTAGTCTCA
NT_2580	NT_Gene_158	GATTCAATTCCCATCGCAAT
NT_2581	NT_Gene_159	GATTCGCGACAAGCCGTCGT
NT_2582	NT_Gene_160	GCAAACGTTCGCTTCAAGGG
NT_2583	NT_Gene_161	GCAACGATAACGTCCGATTA
NT_2584	NT_Gene_162	GCAAGATTGGACACTTAATC
NT_2585	NT_Gene_163	GCAATTCCAAGTATTCGCCC
NT_2586	NT_Gene_164	GCACAACGAACGTCGAGCGT
NT_2587	NT_Gene_165	GCACGACGACGTAACCCGTT
NT_2588	NT_Gene_166	GCACGACGTAAGCGATCGAT
NT_2589	NT_Gene_167	GCACGCGCGATGTATCGTAA
NT_259	NT_Gene_168	CAACGGGTTCTCCCGGCTAC
NT_2590	NT_Gene_169	GCACGTCGTCGACGACGGAT
NT_2591	NT_Gene_170	GCACGTTAGCGTTAAGCGTA
NT_2592	NT_Gene_171	GCACTTACGCTCGTCGGTAA
NT_2593	NT_Gene_172	GCACTTTAGTGCACACGGGC
NT_2594	NT_Gene_173	GCAGAGAGCTAATCAGCCGA
NT_2595	NT_Gene_174	GCAGCCAACAGTATCTATCC
NT_2596	NT_Gene_175	GCAGCGCTGAGCATTCCGGT
NT_2597	NT_Gene_176	GCAGGACAGACGACCCGCGT
NT_2598	NT_Gene_177	GCATACCCGGCCGCATTGGG
NT_2599	NT_Gene_178	GCATATCCGGTCGCGTCATA
NT_26	NT_Gene_179	AACTACAAGTAAAAGTATCG
NT_260	NT_Gene_180	CAAGACCTTATCGTGCAGCG
NT_2600	NT_Gene_181	GCATCGCGTCGTCGATATTC
NT_2601	NT_Gene_182	GCATGATCTTCACTTATACG
NT_2602	NT_Gene_183	GCATGATTCACGCTAACCAA
NT_2603	NT_Gene_184	GCATGCGCGCGACGTAAACG
NT_2604	NT_Gene_185	GCATTTGACACCGCTACTGG
NT_2605	NT_Gene_186	GCCACCCGTCGACGCCCTTT
NT_2606	NT_Gene_187	GCCACCGACTACGACGCGTG
NT_2607	NT_Gene_188	GCCATAATCGGTCGCGCATC
NT_2608	NT_Gene_189	GCCCAGTGGACTGACGTCAT
NT_2609	NT_Gene_190	GCCCGAATCGTCGTCGCATT
NT_261	NT_Gene_191	CAAGCATTTAGACACCTGTC
NT_2610	NT_Gene_192	GCCCGAGCGTGAAACGCGTA
NT_2611	NT_Gene_193	GCCCGAGTCTACAGATTCGT
NT_2612	NT_Gene_194	GCCCGCGCCCCATTCTGCAA
NT_2613	NT_Gene_195	GCCGCGTACCGTTTACGCGA
NT_2614	NT_Gene_196	GCCTCGTGGGATGCGTTGTG
NT_2615	NT_Gene_197	GCCTGTTGGGCCGATCAAGG
NT_2616	NT_Gene_198	GCCTTCTAGTCTCACACGAA
NT_2617	NT_Gene_199	GCCTTGGACGTTGAACTACG
NT_2618	NT_Gene_200	GCGACGTAGGTCGTCGCGTA
NT_2619	NT_Gene_201	GCGAGTGCGCGATCGTCGTA
NT_262	NT_Gene_202	CAAGTGAGCATAAGCGATGT
NT_2620	NT_Gene_203	GCGCCAATTCACTACCGCGA
NT_2621	NT_Gene_204	GCGCGCCGTAGATCGACGAC
NT_2622	NT_Gene_205	GCGCGCGTTAAACGCGCGAC
NT_2623	NT_Gene_206	GCGCGGTACGGATACGAAAT
NT_2624	NT_Gene_207	GCGCGTCAAGCGACGCGATT
NT_2625	NT_Gene_208	GCGGCAACGCGCGTATCGCA
NT_2626	NT_Gene_209	GCGGTACGATACGTCGTAGA
NT_2627	NT_Gene_210	GCGGTGAGATAGTATACGCA
NT_2628	NT_Gene_211	GCGTACTTACGCGTTCGGAC
NT_2629	NT_Gene_212	GCGTATTCGCCTACGGACCG
NT_263	NT_Gene_213	CAAGTTTTCTGAAAGGCAAT
NT_2630	NT_Gene_214	GCGTCGACGCGGCCGAATGT
NT_2631	NT_Gene_215	GCGTCGACGTCGCGCATTAG
NT_2632	NT_Gene_216	GCTATTGTATTCGATACGCG
NT_2633	NT_Gene_217	GCTCCGATTATACCGATCGG
NT_2634	NT_Gene_218	GCTCGCGGATCGTATCGTTA
NT_2635	NT_Gene_219	GCTCTACGCGACGCCGTTAA
NT_2636	NT_Gene_220	GCTCTAGATGGCATGCACGA
NT_2637	NT_Gene_221	GCTCTTGGGAGGGTCAACTC
NT_2638	NT_Gene_222	GCTGCAACGCATGTCGACCG
NT_2639	NT_Gene_223	GCTGCATAGCTGTTCTACAT
NT_264	NT_Gene_224	CAATATCGGGTGCTACAGGA
NT_2640	NT_Gene_225	GCTGCGTAGAGCAGTAGTAT
NT_2641	NT_Gene_226	GCTGGACGTATGATCGTAGC
NT_2642	NT_Gene_227	GCTGGCCCAGAAACCGCATA
NT_2643	NT_Gene_228	GCTGGTCGCGTACCGTAATA
NT_2644	NT_Gene_229	GCTGTCGACCGTAACGGTAT
NT_2645	NT_Gene_230	GCTTAGTCCGCGCGTTATAC
NT_2646	NT_Gene_231	GCTTCCAACATTGACCCGCT
NT_2647	NT_Gene_232	GCTTCGGCCAGACTATACTG
NT_2648	NT_Gene_233	GCTTCGTAATCGATCGACGT
NT_2649	NT_Gene_234	GCTTGAACCGGGATTAGCTA
NT_265	NT_Gene_235	CAATCGGCGACGTTTTAAAT
NT_2650	NT_Gene_236	GCTTGATAAGCGGTCGACGA
NT_2651	NT_Gene_237	GCTTGCACAGACAGTCGGTA
NT_2652	NT_Gene_238	GCTTTAGCATGAGGTATACC
NT_2653	NT_Gene_239	GGAACAACGCGCCGTTGTAC
NT_2654	NT_Gene_240	GGAAGTTTACCGCTCGTCCG
NT_2655	NT_Gene_241	GGAATCGACCGTCGTCATAC
NT_2656	NT_Gene_242	GGACATATCGGCGCGAATCG
NT_2657	NT_Gene_243	GGACCATGGACACTTAAGAC
NT_2658	NT_Gene_244	GGACGCGACGCCGATACCAC
NT_2659	NT_Gene_245	GGACGCGTTATGCGCGATTA
NT_266	NT_Gene_246	CAATGGCGTGGACATTTGAT
NT_2660	NT_Gene_247	GGACGTATCGATATCGGCCG
NT_2661	NT_Gene_248	GGACGTCGCGCGAATACATG
NT_2662	NT_Gene_249	GGACGTTTCGGACCGCGATC
NT_2663	NT_Gene_250	GGACTCCGCTCGTACGATTA
NT_2664	NT_Gene_251	GGACTCGAATAATCCGATCG
NT_2665	NT_Gene_252	GGAGTAAACCCGCATGATGG
NT_2666	NT_Gene_253	GGATACCGTACACGCGGTAT
NT_2667	NT_Gene_254	GGATCCCACTATGTCGCCAC
NT_2668	NT_Gene_255	GGATGCGCTATACTGTTCCT
NT_2669	NT_Gene_256	GGCAACACGACGTATCGCGA
NT_267	NT_Gene_257	CACATAACATGAGGTATCAG
NT_2670	NT_Gene_258	GGCAGGTCTCCTCCATACGT
NT_2671	NT_Gene_259	GGCCGGAACGGGTTAAGCGA
NT_2672	NT_Gene_260	GGCCGGTGCGACACCGTTCG
NT_2673	NT_Gene_261	GGCGGTCGAACGGCGCAATA
NT_2674	NT_Gene_262	GGCTATATAGGTGTCGCGCC
NT_2675	NT_Gene_263	GGCTCAAAACGGCGCGCGAT
NT_2676	NT_Gene_264	GGGAGTCGCTCAACGCGCTA
NT_2677	NT_Gene_265	GGGCTCAGGAATATCACGTC
NT_2678	NT_Gene_266	GGGCTTCGACGACTAAGTAG
NT_2679	NT_Gene_267	GGGGAGTTTCAGCCCAACGA
NT_268	NT_Gene_268	CACATGGGGTACAGCACACC
NT_2680	NT_Gene_269	GGGGTCGAAACGCGTAACGC
NT_2681	NT_Gene_270	GGGGTGGTTTACATACTACG
NT_2682	NT_Gene_271	GGGTACCGGTTAAGGCGTCG
NT_2683	NT_Gene_272	GGTATCCTACGTTGCGCGAG
NT_2684	NT_Gene_273	GGTCCGCACAAAAGTCTGAT
NT_2685	NT_Gene_274	GGTGAGATTAAGCAAATCGC
NT_2686	NT_Gene_275	GGTGCTCTATGCTTCACCAT
NT_2687	NT_Gene_276	GGTGCTGTTAATTTCCGTTG
NT_2688	NT_Gene_277	GGTGTGCGGGCGTAATCGAC
NT_2689	NT_Gene_278	GGTTACGTATCGCGCGTGAC
NT_269	NT_Gene_279	CACCATAGAACCTGAAATAC
NT_2690	NT_Gene_280	GGTTCTAATACAGGCTCTCG
NT_2691	NT_Gene_281	GTAAAGTGAATAGCGGCTAC
NT_2692	NT_Gene_282	GTAAATCACCTGATGCGGTA
NT_2693	NT_Gene_283	GTAAGAGTCTAAACGCATCC
NT_2694	NT_Gene_284	GTAATAAGTTCGTGCGTCCG
NT_2695	NT_Gene_285	GTAATCTGGGTAAATCGTCC
NT_2696	NT_Gene_286	GTACACGTATCGTATTTGCC
NT_2697	NT_Gene_287	GTACATTGTATAAGCGCTGT
NT_2698	NT_Gene_288	GTACCGCTGGACGACGTATA
NT_2699	NT_Gene_289	GTACCTGGGCCCAATAACAT
NT_27	NT_Gene_290	AACTAGAATAGGCGGGCTTG
NT_270	NT_Gene_291	CACCCGGAACCACTACTGAG
NT_2700	NT_Gene_292	GTACGCGCGCTCGTATTATA
NT_2701	NT_Gene_293	GTACGCTAGACTACGCTCGT
NT_2702	NT_Gene_294	GTACGTATCGGAGTTATAGC
NT_2703	NT_Gene_295	GTACGTCCGACTATCGTACG
NT_2704	NT_Gene_296	GTAGAATATGACCCGTTGAG
NT_2705	NT_Gene_297	GTAGGGCAATTCGCGTCGAC
NT_2706	NT_Gene_298	GTAGTCCCGAATGTATCCCA
NT_2707	NT_Gene_299	GTAGTTAGGAATACGCCAAG
NT_2708	NT_Gene_300	GTATAATGCCGACTCGACGA
NT_2709	NT_Gene_301	GTATACCGTATGTCTATACA
NT_271	NT_Gene_302	CACCCTTATATTCAGTAACT
NT_2710	NT_Gene_303	GTATTCGACAAGCGCGAATA
NT_2711	NT_Gene_304	GTATTGCGGACCGCGATAAG
NT_2712	NT_Gene_305	GTCACAATCTAGTAGATCGG
NT_2713	NT_Gene_306	GTCACTATGGCATTCGTGTA
NT_2714	NT_Gene_307	GTCATGTCATATTACCGTAT
NT_2715	NT_Gene_308	GTCCCATAAAGCATCAACGG
NT_2716	NT_Gene_309	GTCCGATCTCACGTCGCGTT
NT_2717	NT_Gene_310	GTCCGGCATTAATTCGCCCG
NT_2718	NT_Gene_311	GTCGTAATGCCGCGTCGATA
NT_2719	NT_Gene_312	GTCGTACGGATTCGCGCGTA
NT_272	NT_Gene_313	CACGAACTCACACCGCGCGA
NT_2720	NT_Gene_314	GTCGTTGCGCATTACGATCG
NT_2721	NT_Gene_315	GTCTGTCGGATCGACGCGAT
NT_2722	NT_Gene_316	GTGACAGGGAGAGACGTCGC
NT_2723	NT_Gene_317	GTGACTCCGCTCGTATACGC
NT_2724	NT_Gene_318	GTGATACCATCCACCGTGAT
NT_2725	NT_Gene_319	GTGATTCCGTCGCGCGCATC
NT_2726	NT_Gene_320	GTGCAATCGTCGCGACGATT
NT_2727	NT_Gene_321	GTGCCCACGTTCATAATACT
NT_2728	NT_Gene_322	GTGCGTATACAACCGATGCG
NT_2729	NT_Gene_323	GTGGCTCACCCCGTCAGTCG
NT_273	NT_Gene_324	CACGCACAATCCTTCACGCA
NT_2730	NT_Gene_325	GTGGCTCACTTCTAACCGAC
NT_2731	NT_Gene_326	GTGGCTCTCAAATGTCGGAC
NT_2732	NT_Gene_327	GTGGGTCTAACGTAAATCCA
NT_2733	NT_Gene_328	GTGGTAGATGCTCTACGTCC
NT_2734	NT_Gene_329	GTGGTGCGACTGTTCGTACG
NT_2735	NT_Gene_330	GTGGTTGAAACGACCGACCG
NT_2736	NT_Gene_331	GTGTAACTCAAACGCCCCAC
NT_2737	NT_Gene_332	GTGTACTGCCCCGTGACAGT
NT_2738	NT_Gene_333	GTGTCAACCTACGTACAATC
NT_2739	NT_Gene_334	GTGTCGTATTCGTACGACCT
NT_274	NT_Gene_335	CACGCCAACTAAAACTGCAG
NT_2740	NT_Gene_336	GTGTCTCGCGCGGTCGATAT
NT_2741	NT_Gene_337	GTGTCTTGTGTACGCTCCAG
NT_2742	NT_Gene_338	GTGTTGGCGATCGTCGATAG
NT_2743	NT_Gene_339	GTTAACACACAGCCGTCCAT
NT_2744	NT_Gene_340	GTTAACCAGCACGTAACCAC
NT_2745	NT_Gene_341	GTTATGACTCAGTCCAACTA
NT_2746	NT_Gene_342	GTTCACGTCCGTCGTATACG
NT_2747	NT_Gene_343	GTTCCGCGTTCAATCCGACT
NT_2748	NT_Gene_344	GTTCCGCTAAACGCGTTGCG
NT_2749	NT_Gene_345	GTTCGGGCACGCCATGTGAA
NT_275	NT_Gene_346	CACGCTTCTGCCATCACCGG
NT_2750	NT_Gene_347	GTTCTACCTTCAGTCCGATG
NT_2751	NT_Gene_348	GTTCTAGCTTCAGACGAATG
NT_2752	NT_Gene_349	GTTGACGGACCGGTTACGTC
NT_2753	NT_Gene_350	GTTGGAAAAACGGCGCTGAT
NT_2754	NT_Gene_351	GTTGGCGTCGCGATACGATC
NT_2755	NT_Gene_352	GTTGTCGAACTCGAACGTCG
NT_2756	NT_Gene_353	GTTTAATCGCACTCGACGCG
NT_2757	NT_Gene_354	GTTTACCTTTACGACAATGA
NT_2758	NT_Gene_355	GTTTATGGAGACTATCAACG
NT_2759	NT_Gene_356	GTTTCGAACGATCGCACGTA
NT_276	NT_Gene_357	CACGGCCTAACTTGCTGATA
NT_2760	NT_Gene_358	GTTTTAATCAGAGCACGGAT
NT_2761	NT_Gene_359	TAAAAGGCTAAGCTTGCCCG
NT_2762	NT_Gene_360	TAAAATTTGAACTACGACAG
NT_2763	NT_Gene_361	TAACCGCGCGTATACGAATC
NT_2764	NT_Gene_362	TAACGTCAAACGATCGTTCG
NT_2765	NT_Gene_363	TAAGAGTCTAAACGCATCCA
NT_2766	NT_Gene_364	TAAGATGAGACTATCGTAGC
NT_2767	NT_Gene_365	TAAGTTCACGACGTCGACTT
NT_2768	NT_Gene_366	TAATAGTACGCCGGACAAAG
NT_2769	NT_Gene_367	TAATAGTCGATTACGCGTCG
NT_277	NT_Gene_368	CACTGCAGTATTCGTGGCCT
NT_2770	NT_Gene_369	TAATCAATTTGCCGTATGCA
NT_2771	NT_Gene_370	TAATCGAACGCTTACGACGC
NT_2772	NT_Gene_371	TAATCGTCGCGACGTATAAG
NT_2773	NT_Gene_372	TACACAACGCGGTCCGCGTA
NT_2774	NT_Gene_373	TACACCGTACCGCTATAACG
NT_2775	NT_Gene_374	TACACGTATCGTATTTGCCA
NT_2776	NT_Gene_375	TACCCCGTTACGCTATCGCA
NT_2777	NT_Gene_376	TACCGATAGCCAATCATGAT
NT_2778	NT_Gene_377	TACCGATCGCGTGTCGCAAG
NT_2779	NT_Gene_378	TACCGCACTATAACGATCGC
NT_278	NT_Gene_379	CACTTACACATGAGGCGGTA
NT_2780	NT_Gene_380	TACCGCCGATCCGATACTGA
NT_2781	NT_Gene_381	TACGCGATGTACGACGTACG
NT_2782	NT_Gene_382	TACTCGGTTCAACGCGACGC
NT_2783	NT_Gene_383	TACTTACGGCGTGCTATCGT
NT_2784	NT_Gene_384	TAGAACCGGCGTAATTCGCG
NT_2785	NT_Gene_385	TAGAAGTCTTACGCCAAGAC
NT_2786	NT_Gene_386	TAGACCAGAACCCTACTAGC
NT_2787	NT_Gene_387	TAGACTAGACCGTACTGAAG
NT_2788	NT_Gene_388	TAGAGATCCGCTCTCGCGTA
NT_2789	NT_Gene_389	TAGAGGTCGTACGTAACGCG
NT_279	NT_Gene_390	CAGACCCAGTAAAACCACCA
NT_2790	NT_Gene_391	TAGCGGATACGTCCTACGTC
NT_2791	NT_Gene_392	TAGGCAAAATGACGCTCACT
NT_2792	NT_Gene_393	TAGTCGTGTTAATGTCCACG
NT_2793	NT_Gene_394	TAGTGAAGACGATCGCGCGT
NT_2794	NT_Gene_395	TAGTGTTTACAGCCACGATC
NT_2795	NT_Gene_396	TAGTTATGTAGACGTCCTGC
NT_2796	NT_Gene_397	TATAATTCATATACGGTACG
NT_2797	NT_Gene_398	TATAATTGGTGATACGCACA
NT_2798	NT_Gene_399	TATAGGGGAACCCATACGTA
[truncated: 2,001 more rows]
